# Supplementary material for: The effects of disturbance threat on leaf-cutting ant colonies: a laboratory study
Source: Insectes Soc. 2016 Sep 15;64(1):75–85. doi: 10.1007/s00040-016-0513-z (PMC5310565; doi:10.1007/s00040-016-0513-z)
Supplement: Supplementary file 1 — Supplementary material 1 (XLSX 185 kb) [file 40_2016_513_MOESM1_ESM.xlsx]

## Sheet: head width data
Colony	Treatment	Ant	Length	Size
At1304	Disturbance	7	2.607	1155
At1304	Disturbance	10	2.413	1155
At1304	Disturbance	1	2.35	1155
At1304	Disturbance	5	2.289	1155
At1304	Disturbance	3	2.246	1155
At1304	Disturbance	6	2.18	1155
At1304	Disturbance	9	2.15	1155
At1304	Disturbance	4	2.098	1155
At1304	Disturbance	12	2.05	1155
At1304	Disturbance	13	2.042	1155
At1304	Disturbance	2	1.964	1155
At1304	Disturbance	17	1.91	1155
At1304	Disturbance	11	1.9	1155
At1304	Disturbance	15	1.856	1155
At1304	Disturbance	8	1.85	1155
At1304	Disturbance	18	1.68	1155
At1304	Disturbance	35	1.677	1155
At1304	Disturbance	14	1.656	1155
At1304	Disturbance	32	1.603	1155
At1304	Disturbance	41	1.603	1155
At1304	Disturbance	33	1.569	1155
At1304	Disturbance	16	1.552	1155
At1304	Disturbance	47	1.471	1155
At1304	Disturbance	29	1.47	1155
At1304	Disturbance	25	1.457	1155
At1304	Disturbance	21	1.45	1155
At1304	Disturbance	20	1.443	1155
At1304	Disturbance	24	1.443	1155
At1304	Disturbance	48	1.442	1155
At1304	Disturbance	36	1.421	1155
At1304	Disturbance	23	1.409	1155
At1304	Disturbance	30	1.408	1155
At1304	Disturbance	27	1.403	1155
At1304	Disturbance	43	1.403	1155
At1304	Disturbance	39	1.389	1155
At1304	Disturbance	31	1.353	1155
At1304	Disturbance	46	1.353	1155
At1304	Disturbance	26	1.351	1155
At1304	Disturbance	45	1.35	1155
At1304	Disturbance	40	1.341	1155
At1307	Disturbance	2	2.869	1100
At1307	Disturbance	1	2.786	1100
At1307	Disturbance	9	2.705	1100
At1307	Disturbance	10	2.679	1100
At1307	Disturbance	4	2.583	1100
At1307	Disturbance	3	2.549	1100
At1307	Disturbance	5	2.524	1100
At1307	Disturbance	12	2.423	1100
At1307	Disturbance	8	2.4	1100
At1307	Disturbance	7	2.35	1100
At1307	Disturbance	15	2.205	1100
At1307	Disturbance	16	2.17	1100
At1307	Disturbance	14	2.152	1100
At1307	Disturbance	6	2.121	1100
At1307	Disturbance	13	2.121	1100
At1307	Disturbance	21	2.11	1100
At1307	Disturbance	11	2.061	1100
At1307	Disturbance	18	2.059	1100
At1307	Disturbance	17	2.035	1100
At1307	Disturbance	20	1.93	1100
At1307	Disturbance	22	1.892	1100
At1307	Disturbance	23	1.82	1100
At1307	Disturbance	24	1.82	1100
At1307	Disturbance	26	1.795	1100
At1307	Disturbance	25	1.786	1100
At1307	Disturbance	19	1.784	1100
At1307	Disturbance	28	1.744	1100
At1307	Disturbance	33	1.727	1100
At1307	Disturbance	32	1.724	1100
At1307	Disturbance	34	1.677	1100
At1307	Disturbance	29	1.671	1100
At1307	Disturbance	27	1.644	1100
At1307	Disturbance	36	1.607	1100
At1307	Disturbance	42	1.589	1100
At1307	Disturbance	46	1.503	1100
At1307	Disturbance	51	1.501	1100
At1307	Disturbance	41	1.5	1100
At1307	Disturbance	30	1.47	1100
At1307	Disturbance	31	1.422	1100
At1307	Disturbance	37	1.416	1100
At1314	Disturbance	2	3.259	1735
At1314	Disturbance	3	2.837	1735
At1314	Disturbance	4	2.804	1735
At1314	Disturbance	1	2.65	1735
At1314	Disturbance	7	2.554	1735
At1314	Disturbance	8	2.524	1735
At1314	Disturbance	12	2.404	1735
At1314	Disturbance	15	2.358	1735
At1314	Disturbance	17	2.35	1735
At1314	Disturbance	5	2.326	1735
At1314	Disturbance	6	2.259	1735
At1314	Disturbance	14	2.256	1735
At1314	Disturbance	25	2.127	1735
At1314	Disturbance	9	2.088	1735
At1314	Disturbance	11	2.079	1735
At1314	Disturbance	16	2	1735
At1314	Disturbance	13	1.973	1735
At1314	Disturbance	18	1.9	1735
At1314	Disturbance	21	1.874	1735
At1314	Disturbance	22	1.86	1735
At1314	Disturbance	23	1.855	1735
At1314	Disturbance	24	1.835	1735
At1314	Disturbance	10	1.82	1735
At1314	Disturbance	19	1.811	1735
At1314	Disturbance	26	1.739	1735
At1314	Disturbance	30	1.697	1735
At1314	Disturbance	20	1.692	1735
At1314	Disturbance	37	1.597	1735
At1314	Disturbance	29	1.533	1735
At1314	Disturbance	32	1.504	1735
At1314	Disturbance	35	1.498	1735
At1314	Disturbance	38	1.48	1735
At1314	Disturbance	45	1.47	1735
At1314	Disturbance	39	1.463	1735
At1314	Disturbance	40	1.457	1735
At1314	Disturbance	41	1.457	1735
At1314	Disturbance	27	1.453	1735
At1314	Disturbance	33	1.416	1735
At1314	Disturbance	43	1.414	1735
At1314	Disturbance	47	1.39	1735
At1316	Disturbance	4	2.856	1100
At1316	Disturbance	2	2.85	1100
At1316	Disturbance	1	2.797	1100
At1316	Disturbance	5	2.795	1100
At1316	Disturbance	3	2.745	1100
At1316	Disturbance	23	2.45	1100
At1316	Disturbance	7	2.413	1100
At1316	Disturbance	8	2.408	1100
At1316	Disturbance	9	2.376	1100
At1316	Disturbance	42	2.371	1100
At1316	Disturbance	15	2.326	1100
At1316	Disturbance	25	2.285	1100
At1316	Disturbance	10	2.263	1100
At1316	Disturbance	19	2.263	1100
At1316	Disturbance	28	2.263	1100
At1316	Disturbance	27	2.258	1100
At1316	Disturbance	31	2.209	1100
At1316	Disturbance	29	2.207	1100
At1316	Disturbance	20	2.196	1100
At1316	Disturbance	30	2.196	1100
At1316	Disturbance	6	2.186	1100
At1316	Disturbance	17	2.147	1100
At1316	Disturbance	24	2.147	1100
At1316	Disturbance	14	2.136	1100
At1316	Disturbance	16	2.121	1100
At1316	Disturbance	22	2.11	1100
At1316	Disturbance	39	2.109	1100
At1316	Disturbance	11	2.098	1100
At1316	Disturbance	13	2.081	1100
At1316	Disturbance	34	2.065	1100
At1316	Disturbance	33	2.039	1100
At1316	Disturbance	12	2.03	1100
At1316	Disturbance	45	2.022	1100
At1316	Disturbance	38	2.002	1100
At1316	Disturbance	43	1.998	1100
At1316	Disturbance	26	1.95	1100
At1316	Disturbance	21	1.906	1100
At1316	Disturbance	35	1.906	1100
At1316	Disturbance	40	1.882	1100
At1316	Disturbance	36	1.866	1100
At1321	Disturbance	2	3.01	1100
At1321	Disturbance	7	2.999	1100
At1321	Disturbance	5	2.98	1100
At1321	Disturbance	11	2.845	1100
At1321	Disturbance	3	2.75	1100
At1321	Disturbance	9	2.617	1100
At1321	Disturbance	8	2.601	1100
At1321	Disturbance	6	2.6	1100
At1321	Disturbance	12	2.589	1100
At1321	Disturbance	16	2.54	1100
At1321	Disturbance	29	2.474	1100
At1321	Disturbance	13	2.45	1100
At1321	Disturbance	1	2.435	1100
At1321	Disturbance	19	2.383	1100
At1321	Disturbance	10	2.363	1100
At1321	Disturbance	32	2.356	1100
At1321	Disturbance	4	2.334	1100
At1321	Disturbance	23	2.332	1100
At1321	Disturbance	30	2.326	1100
At1321	Disturbance	18	2.324	1100
At1321	Disturbance	21	2.32	1100
At1321	Disturbance	15	2.3	1100
At1321	Disturbance	35	2.3	1100
At1321	Disturbance	14	2.294	1100
At1321	Disturbance	26	2.277	1100
At1321	Disturbance	24	2.17	1100
At1321	Disturbance	34	2.17	1100
At1321	Disturbance	20	2.155	1100
At1321	Disturbance	25	2.107	1100
At1321	Disturbance	28	2.102	1100
At1321	Disturbance	17	2.061	1100
At1321	Disturbance	27	2.05	1100
At1321	Disturbance	33	1.99	1100
At1321	Disturbance	22	1.973	1100
At1321	Disturbance	42	1.973	1100
At1321	Disturbance	40	1.932	1100
At1321	Disturbance	47	1.882	1100
At1321	Disturbance	31	1.874	1100
At1321	Disturbance	38	1.852	1100
At1321	Disturbance	46	1.758	1100
At1324	Disturbance	1	2.54	330
At1324	Disturbance	7	1.96	330
At1324	Disturbance	4	1.529	330
At1324	Disturbance	9	1.523	330
At1324	Disturbance	18	1.47	330
At1324	Disturbance	8	1.457	330
At1324	Disturbance	28	1.453	330
At1324	Disturbance	31	1.415	330
At1324	Disturbance	5	1.414	330
At1324	Disturbance	27	1.414	330
At1324	Disturbance	3	1.408	330
At1324	Disturbance	6	1.408	330
At1324	Disturbance	38	1.39	330
At1324	Disturbance	19	1.386	330
At1324	Disturbance	11	1.364	330
At1324	Disturbance	24	1.364	330
At1324	Disturbance	14	1.36	330
At1324	Disturbance	16	1.346	330
At1324	Disturbance	17	1.346	330
At1324	Disturbance	12	1.345	330
At1324	Disturbance	10	1.328	330
At1324	Disturbance	33	1.324	330
At1324	Disturbance	13	1.315	330
At1324	Disturbance	36	1.312	330
At1324	Disturbance	45	1.312	330
At1324	Disturbance	30	1.301	330
At1324	Disturbance	25	1.3	330
At1324	Disturbance	23	1.297	330
At1324	Disturbance	26	1.275	330
At1324	Disturbance	49	1.273	330
At1324	Disturbance	2	1.266	330
At1324	Disturbance	35	1.266	330
At1324	Disturbance	48	1.262	330
At1324	Disturbance	20	1.259	330
At1324	Disturbance	29	1.25	330
At1324	Disturbance	37	1.25	330
At1324	Disturbance	15	1.242	330
At1324	Disturbance	42	1.235	330
At1324	Disturbance	50	1.216	330
At1324	Disturbance	47	1.21	330
At1303	Non-disturbance	5	2.915	907.5
At1303	Non-disturbance	1	2.885	907.5
At1303	Non-disturbance	7	2.835	907.5
At1303	Non-disturbance	6	2.722	907.5
At1303	Non-disturbance	4	2.452	907.5
At1303	Non-disturbance	14	2.308	907.5
At1303	Non-disturbance	11	2.28	907.5
At1303	Non-disturbance	2	2.274	907.5
At1303	Non-disturbance	9	2.263	907.5
At1303	Non-disturbance	20	2.247	907.5
At1303	Non-disturbance	3	2.155	907.5
At1303	Non-disturbance	10	2.136	907.5
At1303	Non-disturbance	8	2.067	907.5
At1303	Non-disturbance	18	2.055	907.5
At1303	Non-disturbance	13	2.04	907.5
At1303	Non-disturbance	17	2.04	907.5
At1303	Non-disturbance	21	2.03	907.5
At1303	Non-disturbance	16	1.96	907.5
At1303	Non-disturbance	22	1.904	907.5
At1303	Non-disturbance	12	1.874	907.5
At1303	Non-disturbance	19	1.85	907.5
At1303	Non-disturbance	15	1.835	907.5
At1303	Non-disturbance	29	1.834	907.5
At1303	Non-disturbance	28	1.806	907.5
At1303	Non-disturbance	24	1.761	907.5
At1303	Non-disturbance	23	1.735	907.5
At1303	Non-disturbance	25	1.686	907.5
At1303	Non-disturbance	30	1.668	907.5
At1303	Non-disturbance	27	1.653	907.5
At1303	Non-disturbance	26	1.603	907.5
At1303	Non-disturbance	50	1.569	907.5
At1303	Non-disturbance	33	1.557	907.5
At1303	Non-disturbance	41	1.507	907.5
At1303	Non-disturbance	39	1.504	907.5
At1303	Non-disturbance	48	1.503	907.5
At1303	Non-disturbance	36	1.5	907.5
At1303	Non-disturbance	49	1.491	907.5
At1303	Non-disturbance	44	1.471	907.5
At1303	Non-disturbance	40	1.457	907.5
At1303	Non-disturbance	43	1.453	907.5
At1306	Non-disturbance	10	2.842	1380
At1306	Non-disturbance	14	2.821	1380
At1306	Non-disturbance	9	2.729	1380
At1306	Non-disturbance	1	2.687	1380
At1306	Non-disturbance	7	2.617	1380
At1306	Non-disturbance	8	2.607	1380
At1306	Non-disturbance	2	2.6	1380
At1306	Non-disturbance	20	2.516	1380
At1306	Non-disturbance	26	2.501	1380
At1306	Non-disturbance	6	2.469	1380
At1306	Non-disturbance	4	2.466	1380
At1306	Non-disturbance	5	2.441	1380
At1306	Non-disturbance	19	2.43	1380
At1306	Non-disturbance	3	2.427	1380
At1306	Non-disturbance	16	2.42	1380
At1306	Non-disturbance	13	2.415	1380
At1306	Non-disturbance	21	2.392	1380
At1306	Non-disturbance	27	2.392	1380
At1306	Non-disturbance	18	2.35	1380
At1306	Non-disturbance	17	2.29	1380
At1306	Non-disturbance	12	2.267	1380
At1306	Non-disturbance	24	2.258	1380
At1306	Non-disturbance	22	2.229	1380
At1306	Non-disturbance	11	2.207	1380
At1306	Non-disturbance	29	2.164	1380
At1306	Non-disturbance	23	2.126	1380
At1306	Non-disturbance	28	2.126	1380
At1306	Non-disturbance	43	2.114	1380
At1306	Non-disturbance	34	2.109	1380
At1306	Non-disturbance	30	2.105	1380
At1306	Non-disturbance	44	2.052	1380
At1306	Non-disturbance	15	2.05	1380
At1306	Non-disturbance	45	2.024	1380
At1306	Non-disturbance	31	2.012	1380
At1306	Non-disturbance	41	1.981	1380
At1306	Non-disturbance	33	1.978	1380
At1306	Non-disturbance	25	1.967	1380
At1306	Non-disturbance	37	1.967	1380
At1306	Non-disturbance	36	1.916	1380
At1306	Non-disturbance	48	1.916	1380
At1308	Non-disturbance	8	3.01	1545.5
At1308	Non-disturbance	9	2.879	1545.5
At1308	Non-disturbance	6	2.782	1545.5
At1308	Non-disturbance	21	2.679	1545.5
At1308	Non-disturbance	17	2.581	1545.5
At1308	Non-disturbance	25	2.54	1545.5
At1308	Non-disturbance	3	2.514	1545.5
At1308	Non-disturbance	1	2.473	1545.5
At1308	Non-disturbance	11	2.358	1545.5
At1308	Non-disturbance	7	2.35	1545.5
At1308	Non-disturbance	10	2.35	1545.5
At1308	Non-disturbance	24	2.35	1545.5
At1308	Non-disturbance	2	2.334	1545.5
At1308	Non-disturbance	20	2.326	1545.5
At1308	Non-disturbance	18	2.232	1545.5
At1308	Non-disturbance	29	2.219	1545.5
At1308	Non-disturbance	4	2.207	1545.5
At1308	Non-disturbance	16	2.207	1545.5
At1308	Non-disturbance	26	2.198	1545.5
At1308	Non-disturbance	33	2.164	1545.5
At1308	Non-disturbance	13	2.136	1545.5
At1308	Non-disturbance	19	2.136	1545.5
At1308	Non-disturbance	5	2.102	1545.5
At1308	Non-disturbance	14	2.088	1545.5
At1308	Non-disturbance	12	2.079	1545.5
At1308	Non-disturbance	27	2.074	1545.5
At1308	Non-disturbance	32	2.052	1545.5
At1308	Non-disturbance	22	2.05	1545.5
At1308	Non-disturbance	28	1.944	1545.5
At1308	Non-disturbance	42	1.923	1545.5
At1308	Non-disturbance	30	1.916	1545.5
At1308	Non-disturbance	31	1.882	1545.5
At1308	Non-disturbance	35	1.878	1545.5
At1308	Non-disturbance	38	1.868	1545.5
At1308	Non-disturbance	15	1.85	1545.5
At1308	Non-disturbance	34	1.775	1545.5
At1308	Non-disturbance	37	1.775	1545.5
At1308	Non-disturbance	39	1.753	1545.5
At1308	Non-disturbance	40	1.75	1545.5
At1308	Non-disturbance	45	1.711	1545.5
At1313	Non-disturbance	3	2.371	1567.5
At1313	Non-disturbance	1	2.33	1567.5
At1313	Non-disturbance	8	2.28	1567.5
At1313	Non-disturbance	6	2.2	1567.5
At1313	Non-disturbance	5	2.109	1567.5
At1313	Non-disturbance	9	2.001	1567.5
At1313	Non-disturbance	13	1.96	1567.5
At1313	Non-disturbance	7	1.952	1567.5
At1313	Non-disturbance	4	1.945	1567.5
At1313	Non-disturbance	10	1.941	1567.5
At1313	Non-disturbance	2	1.838	1567.5
At1313	Non-disturbance	11	1.806	1567.5
At1313	Non-disturbance	15	1.634	1567.5
At1313	Non-disturbance	19	1.566	1567.5
At1313	Non-disturbance	31	1.55	1567.5
At1313	Non-disturbance	23	1.507	1567.5
At1313	Non-disturbance	12	1.48	1567.5
At1313	Non-disturbance	35	1.463	1567.5
At1313	Non-disturbance	25	1.457	1567.5
At1313	Non-disturbance	27	1.457	1567.5
At1313	Non-disturbance	48	1.457	1567.5
At1313	Non-disturbance	17	1.453	1567.5
At1313	Non-disturbance	32	1.453	1567.5
At1313	Non-disturbance	40	1.451	1567.5
At1313	Non-disturbance	16	1.423	1567.5
At1313	Non-disturbance	45	1.422	1567.5
At1313	Non-disturbance	36	1.414	1567.5
At1313	Non-disturbance	49	1.414	1567.5
At1313	Non-disturbance	26	1.409	1567.5
At1313	Non-disturbance	37	1.401	1567.5
At1313	Non-disturbance	50	1.393	1567.5
At1313	Non-disturbance	21	1.364	1567.5
At1313	Non-disturbance	14	1.351	1567.5
At1313	Non-disturbance	46	1.343	1567.5
At1313	Non-disturbance	42	1.334	1567.5
At1313	Non-disturbance	38	1.324	1567.5
At1313	Non-disturbance	30	1.304	1567.5
At1313	Non-disturbance	41	1.29	1567.5
At1313	Non-disturbance	22	1.28	1567.5
At1313	Non-disturbance	43	1.28	1567.5
At1319	Non-disturbance	9	3.067	797.5
At1319	Non-disturbance	10	2.903	797.5
At1319	Non-disturbance	3	2.899	797.5
At1319	Non-disturbance	6	2.754	797.5
At1319	Non-disturbance	8	2.74	797.5
At1319	Non-disturbance	18	2.737	797.5
At1319	Non-disturbance	19	2.706	797.5
At1319	Non-disturbance	22	2.706	797.5
At1319	Non-disturbance	15	2.654	797.5
At1319	Non-disturbance	11	2.631	797.5
At1319	Non-disturbance	5	2.624	797.5
At1319	Non-disturbance	25	2.623	797.5
At1319	Non-disturbance	7	2.61	797.5
At1319	Non-disturbance	28	2.607	797.5
At1319	Non-disturbance	35	2.598	797.5
At1319	Non-disturbance	16	2.589	797.5
At1319	Non-disturbance	26	2.571	797.5
At1319	Non-disturbance	1	2.559	797.5
At1319	Non-disturbance	13	2.551	797.5
At1319	Non-disturbance	20	2.531	797.5
At1319	Non-disturbance	29	2.529	797.5
At1319	Non-disturbance	2	2.5	797.5
At1319	Non-disturbance	14	2.474	797.5
At1319	Non-disturbance	40	2.452	797.5
At1319	Non-disturbance	12	2.416	797.5
At1319	Non-disturbance	24	2.413	797.5
At1319	Non-disturbance	21	2.402	797.5
At1319	Non-disturbance	4	2.388	797.5
At1319	Non-disturbance	41	2.375	797.5
At1319	Non-disturbance	31	2.363	797.5
At1319	Non-disturbance	43	2.363	797.5
At1319	Non-disturbance	17	2.36	797.5
At1319	Non-disturbance	27	2.356	797.5
At1319	Non-disturbance	38	2.35	797.5
At1319	Non-disturbance	36	2.319	797.5
At1319	Non-disturbance	32	2.304	797.5
At1319	Non-disturbance	39	2.302	797.5
At1319	Non-disturbance	23	2.277	797.5
At1319	Non-disturbance	34	2.252	797.5
At1319	Non-disturbance	33	2.25	797.5
At1322	Non-disturbance	3	2.405	1072.5
At1322	Non-disturbance	5	2.358	1072.5
At1322	Non-disturbance	1	2.334	1072.5
At1322	Non-disturbance	12	2.326	1072.5
At1322	Non-disturbance	2	2.313	1072.5
At1322	Non-disturbance	10	2.285	1072.5
At1322	Non-disturbance	4	2.25	1072.5
At1322	Non-disturbance	8	2.105	1072.5
At1322	Non-disturbance	11	2.005	1072.5
At1322	Non-disturbance	15	1.973	1072.5
At1322	Non-disturbance	17	1.91	1072.5
At1322	Non-disturbance	9	1.897	1072.5
At1322	Non-disturbance	18	1.824	1072.5
At1322	Non-disturbance	22	1.773	1072.5
At1322	Non-disturbance	7	1.767	1072.5
At1322	Non-disturbance	26	1.761	1072.5
At1322	Non-disturbance	6	1.706	1072.5
At1322	Non-disturbance	25	1.7	1072.5
At1322	Non-disturbance	19	1.677	1072.5
At1322	Non-disturbance	23	1.662	1072.5
At1322	Non-disturbance	34	1.655	1072.5
At1322	Non-disturbance	24	1.653	1072.5
At1322	Non-disturbance	35	1.622	1072.5
At1322	Non-disturbance	31	1.607	1072.5
At1322	Non-disturbance	40	1.6	1072.5
At1322	Non-disturbance	21	1.597	1072.5
At1322	Non-disturbance	14	1.578	1072.5
At1322	Non-disturbance	16	1.57	1072.5
At1322	Non-disturbance	13	1.569	1072.5
At1322	Non-disturbance	29	1.54	1072.5
At1322	Non-disturbance	42	1.523	1072.5
At1322	Non-disturbance	20	1.51	1072.5
At1322	Non-disturbance	43	1.504	1072.5
At1322	Non-disturbance	41	1.501	1072.5
At1322	Non-disturbance	33	1.451	1072.5
At1322	Non-disturbance	27	1.443	1072.5
At1322	Non-disturbance	32	1.431	1072.5
At1322	Non-disturbance	30	1.422	1072.5
At1322	Non-disturbance	38	1.416	1072.5
At1322	Non-disturbance	36	1.409	1072.5
At1325	Non-disturbance	3	3.35	962.5
At1325	Non-disturbance	5	3.04	962.5
At1325	Non-disturbance	12	2.973	962.5
At1325	Non-disturbance	1	2.934	962.5
At1325	Non-disturbance	8	2.9	962.5
At1325	Non-disturbance	2	2.898	962.5
At1325	Non-disturbance	4	2.777	962.5
At1325	Non-disturbance	9	2.761	962.5
At1325	Non-disturbance	10	2.704	962.5
At1325	Non-disturbance	6	2.649	962.5
At1325	Non-disturbance	14	2.623	962.5
At1325	Non-disturbance	16	2.546	962.5
At1325	Non-disturbance	7	2.517	962.5
At1325	Non-disturbance	11	2.505	962.5
At1325	Non-disturbance	21	2.49	962.5
At1325	Non-disturbance	19	2.454	962.5
At1325	Non-disturbance	15	2.363	962.5
At1325	Non-disturbance	18	2.277	962.5
At1325	Non-disturbance	17	2.263	962.5
At1325	Non-disturbance	24	2.256	962.5
At1325	Non-disturbance	13	2.17	962.5
At1325	Non-disturbance	23	2.105	962.5
At1325	Non-disturbance	22	2	962.5
At1325	Non-disturbance	25	1.992	962.5
At1325	Non-disturbance	29	1.973	962.5
At1325	Non-disturbance	20	1.96	962.5
At1325	Non-disturbance	28	1.93	962.5
At1325	Non-disturbance	30	1.904	962.5
At1325	Non-disturbance	26	1.882	962.5
At1325	Non-disturbance	27	1.767	962.5
At1325	Non-disturbance	43	1.632	962.5
At1325	Non-disturbance	38	1.607	962.5
At1325	Non-disturbance	47	1.603	962.5
At1325	Non-disturbance	35	1.563	962.5
At1325	Non-disturbance	42	1.553	962.5
At1325	Non-disturbance	33	1.507	962.5
At1325	Non-disturbance	32	1.503	962.5
At1325	Non-disturbance	50	1.5	962.5
At1325	Non-disturbance	36	1.457	962.5
At1325	Non-disturbance	37	1.401	962.5

## Sheet: long-term_MOR
Colony	Treatment	Size	Individual	Stimulus	MORTime	MOR
At1316	Disturbance	large	1	nestmate	0	0
At1316	Disturbance	large	1	non-nestmate	5.56	1
At1316	Disturbance	large	1	CO2	1.41	1
At1316	Disturbance	large	1	finger	8.66	1
At1316	Disturbance	large	2	nestmate	0	0
At1316	Disturbance	large	2	non-nestmate	5.42	1
At1316	Disturbance	large	2	CO2	2.28	1
At1316	Disturbance	large	2	finger	0	0
At1316	Disturbance	large	3	nestmate	0	0
At1316	Disturbance	large	3	non-nestmate	0	0
At1316	Disturbance	large	3	CO2	1.12	1
At1316	Disturbance	large	3	finger	0	0
At1316	Disturbance	large	4	nestmate	0	0
At1316	Disturbance	large	4	non-nestmate	0	0
At1316	Disturbance	large	4	CO2	1.29	1
At1316	Disturbance	large	4	finger	4.72	1
At1316	Disturbance	large	5	nestmate	2.25	1
At1316	Disturbance	large	5	non-nestmate	8.32	1
At1316	Disturbance	large	5	CO2	2.25	1
At1316	Disturbance	large	5	finger	1.85	1
At1316	Disturbance	large	6	nestmate	0	0
At1316	Disturbance	large	6	non-nestmate	0	0
At1316	Disturbance	large	6	CO2	0	0
At1316	Disturbance	large	6	finger	4.78	1
At1316	Disturbance	medium	1	nestmate	0	0
At1316	Disturbance	medium	1	non-nestmate	1.84	1
At1316	Disturbance	medium	1	CO2	0	0
At1316	Disturbance	medium	1	finger	3.19	1
At1316	Disturbance	medium	2	nestmate	0	0
At1316	Disturbance	medium	2	non-nestmate	1.88	1
At1316	Disturbance	medium	2	CO2	1.6	1
At1316	Disturbance	medium	2	finger	9.38	1
At1316	Disturbance	medium	3	nestmate	0	0
At1316	Disturbance	medium	3	non-nestmate	2.43	1
At1316	Disturbance	medium	3	CO2	0	0
At1316	Disturbance	medium	3	finger	4.87	1
At1316	Disturbance	medium	4	nestmate	0	0
At1316	Disturbance	medium	4	non-nestmate	5	1
At1316	Disturbance	medium	4	CO2	0	0
At1316	Disturbance	medium	4	finger	0	0
At1316	Disturbance	medium	5	nestmate	1.13	1
At1316	Disturbance	medium	5	non-nestmate	0	0
At1316	Disturbance	medium	5	CO2	0	0
At1316	Disturbance	medium	5	finger	2.34	1
At1316	Disturbance	medium	6	nestmate	0	0
At1316	Disturbance	medium	6	non-nestmate	6.25	1
At1316	Disturbance	medium	6	CO2	1.22	1
At1316	Disturbance	medium	6	finger	5.78	1
At1316	Disturbance	small	1	nestmate	1.16	1
At1316	Disturbance	small	1	non-nestmate	3.44	1
At1316	Disturbance	small	1	CO2	0	0
At1316	Disturbance	small	1	finger	1.84	1
At1316	Disturbance	small	2	nestmate	1.19	1
At1316	Disturbance	small	2	non-nestmate	2.66	1
At1316	Disturbance	small	2	CO2	0	0
At1316	Disturbance	small	2	finger	3.25	1
At1316	Disturbance	small	3	nestmate	0	0
At1316	Disturbance	small	3	non-nestmate	0	0
At1316	Disturbance	small	3	CO2	0	0
At1316	Disturbance	small	3	finger	4.07	1
At1316	Disturbance	small	4	nestmate	3.94	1
At1316	Disturbance	small	4	non-nestmate	3.69	1
At1316	Disturbance	small	4	CO2	0	0
At1316	Disturbance	small	4	finger	1.84	1
At1316	Disturbance	small	5	nestmate	0	0
At1316	Disturbance	small	5	non-nestmate	6.37	1
At1316	Disturbance	small	5	CO2	4.83	1
At1316	Disturbance	small	5	finger	2.62	1
At1316	Disturbance	small	6	nestmate	0	0
At1316	Disturbance	small	6	non-nestmate	1.97	1
At1316	Disturbance	small	6	CO2	0	0
At1316	Disturbance	small	6	finger	1.5	1
At1307	Disturbance	soldier	1	nestmate	0	0
At1307	Disturbance	soldier	1	non-nestmate	0	0
At1307	Disturbance	soldier	1	CO2	0	0
At1307	Disturbance	soldier	1	finger	0	0
At1307	Disturbance	large	1	nestmate	0	0
At1307	Disturbance	large	1	non-nestmate	0	0
At1307	Disturbance	large	1	CO2	0	0
At1307	Disturbance	large	1	finger	0	0
At1307	Disturbance	large	2	nestmate	0	0
At1307	Disturbance	large	2	non-nestmate	1.69	1
At1307	Disturbance	large	2	CO2	0	0
At1307	Disturbance	large	2	finger	0	0
At1307	Disturbance	large	3	nestmate	0	0
At1307	Disturbance	large	3	non-nestmate	0	0
At1307	Disturbance	large	3	CO2	0	0
At1307	Disturbance	large	3	finger	0	0
At1307	Disturbance	large	4	nestmate	0	0
At1307	Disturbance	large	4	non-nestmate	5.28	1
At1307	Disturbance	large	4	CO2	0	0
At1307	Disturbance	large	4	finger	1.31	1
At1307	Disturbance	large	5	nestmate	0	0
At1307	Disturbance	large	5	non-nestmate	0	0
At1307	Disturbance	large	5	CO2	4.03	1
At1307	Disturbance	large	5	finger	0	0
At1307	Disturbance	large	6	nestmate	0	0
At1307	Disturbance	large	6	non-nestmate	4.13	1
At1307	Disturbance	large	6	CO2	0	0
At1307	Disturbance	large	6	finger	1.34	1
At1307	Disturbance	medium	1	nestmate	0	0
At1307	Disturbance	medium	1	non-nestmate	2	1
At1307	Disturbance	medium	1	CO2	0	0
At1307	Disturbance	medium	1	finger	1.54	1
At1307	Disturbance	medium	2	nestmate	0	0
At1307	Disturbance	medium	2	non-nestmate	1.84	1
At1307	Disturbance	medium	2	CO2	0	0
At1307	Disturbance	medium	2	finger	1.42	1
At1307	Disturbance	medium	3	nestmate	0	0
At1307	Disturbance	medium	3	non-nestmate	0	0
At1307	Disturbance	medium	3	CO2	0	0
At1307	Disturbance	medium	3	finger	0	0
At1307	Disturbance	medium	4	nestmate	0	0
At1307	Disturbance	medium	4	non-nestmate	0	0
At1307	Disturbance	medium	4	CO2	0	0
At1307	Disturbance	medium	4	finger	0	0
At1307	Disturbance	medium	5	nestmate	0	0
At1307	Disturbance	medium	5	non-nestmate	1.29	1
At1307	Disturbance	medium	5	CO2	1.44	1
At1307	Disturbance	medium	5	finger	3.17	1
At1307	Disturbance	medium	6	nestmate	0	0
At1307	Disturbance	medium	6	non-nestmate	6.15	1
At1307	Disturbance	medium	6	CO2	0	0
At1307	Disturbance	medium	6	finger	6.58	1
At1307	Disturbance	small	1	nestmate	0	0
At1307	Disturbance	small	1	non-nestmate	0	0
At1307	Disturbance	small	1	CO2	0	0
At1307	Disturbance	small	1	finger	4.09	1
At1307	Disturbance	small	2	nestmate	0	0
At1307	Disturbance	small	2	non-nestmate	0	0
At1307	Disturbance	small	2	CO2	0	0
At1307	Disturbance	small	2	finger	0	0
At1307	Disturbance	small	3	nestmate	0	0
At1307	Disturbance	small	3	non-nestmate	0	0
At1307	Disturbance	small	3	CO2	0	0
At1307	Disturbance	small	3	finger	0	0
At1307	Disturbance	small	4	nestmate	1.78	1
At1307	Disturbance	small	4	non-nestmate	2.82	1
At1307	Disturbance	small	4	CO2	0	0
At1307	Disturbance	small	4	finger	0	0
At1307	Disturbance	small	5	nestmate	0	0
At1307	Disturbance	small	5	non-nestmate	0	0
At1307	Disturbance	small	5	CO2	0	0
At1307	Disturbance	small	5	finger	2.78	1
At1307	Disturbance	small	6	nestmate	2.84	1
At1307	Disturbance	small	6	non-nestmate	5.47	1
At1307	Disturbance	small	6	CO2	0	0
At1307	Disturbance	small	6	finger	8.31	1
At1304	Disturbance	soldier	1	nestmate	0	0
At1304	Disturbance	soldier	1	non-nestmate	1.56	1
At1304	Disturbance	soldier	1	CO2	4.85	1
At1304	Disturbance	soldier	1	finger	6.59	1
At1304	Disturbance	large	1	nestmate	0	0
At1304	Disturbance	large	1	non-nestmate	0	0
At1304	Disturbance	large	1	CO2	0	0
At1304	Disturbance	large	1	finger	3	1
At1304	Disturbance	large	2	nestmate	2.94	1
At1304	Disturbance	large	2	non-nestmate	4.19	1
At1304	Disturbance	large	2	CO2	2.53	1
At1304	Disturbance	large	2	finger	4.34	1
At1304	Disturbance	large	3	nestmate	0	0
At1304	Disturbance	large	3	non-nestmate	1.09	1
At1304	Disturbance	large	3	CO2	1.41	1
At1304	Disturbance	large	3	finger	3.9	1
At1304	Disturbance	large	4	nestmate	0	0
At1304	Disturbance	large	4	non-nestmate	0	0
At1304	Disturbance	large	4	CO2	0	0
At1304	Disturbance	large	4	finger	2.28	1
At1304	Disturbance	large	5	nestmate	2.54	1
At1304	Disturbance	large	5	non-nestmate	0	0
At1304	Disturbance	large	5	CO2	0	0
At1304	Disturbance	large	5	finger	0	0
At1304	Disturbance	large	6	nestmate	0	0
At1304	Disturbance	large	6	non-nestmate	0	0
At1304	Disturbance	large	6	CO2	0	0
At1304	Disturbance	large	6	finger	2.53	1
At1304	Disturbance	medium	1	nestmate	0	0
At1304	Disturbance	medium	1	non-nestmate	1.07	1
At1304	Disturbance	medium	1	CO2	2.28	1
At1304	Disturbance	medium	1	finger	3.25	1
At1304	Disturbance	medium	2	nestmate	0	0
At1304	Disturbance	medium	2	non-nestmate	6.47	1
At1304	Disturbance	medium	2	CO2	0	0
At1304	Disturbance	medium	2	finger	2.82	1
At1304	Disturbance	medium	3	nestmate	2.35	1
At1304	Disturbance	medium	3	non-nestmate	0	0
At1304	Disturbance	medium	3	CO2	1.44	1
At1304	Disturbance	medium	3	finger	5.06	1
At1304	Disturbance	medium	4	nestmate	0	0
At1304	Disturbance	medium	4	non-nestmate	0	0
At1304	Disturbance	medium	4	CO2	0	0
At1304	Disturbance	medium	4	finger	4	1
At1304	Disturbance	medium	5	nestmate	0	0
At1304	Disturbance	medium	5	non-nestmate	0	0
At1304	Disturbance	medium	5	CO2	0	0
At1304	Disturbance	medium	5	finger	0	0
At1304	Disturbance	medium	6	nestmate	0	0
At1304	Disturbance	medium	6	non-nestmate	1.75	1
At1304	Disturbance	medium	6	CO2	1.22	1
At1304	Disturbance	medium	6	finger	4.85	1
At1304	Disturbance	small	1	nestmate	1.97	1
At1304	Disturbance	small	1	non-nestmate	0	0
At1304	Disturbance	small	1	CO2	4.51	1
At1304	Disturbance	small	1	finger	6.97	1
At1304	Disturbance	small	2	nestmate	3.22	1
At1304	Disturbance	small	2	non-nestmate	0	0
At1304	Disturbance	small	2	CO2	4.51	1
At1304	Disturbance	small	2	finger	6.97	1
At1304	Disturbance	small	3	nestmate	0	0
At1304	Disturbance	small	3	non-nestmate	7.65	1
At1304	Disturbance	small	3	CO2	1.44	1
At1304	Disturbance	small	3	finger	7.94	1
At1304	Disturbance	small	4	nestmate	0	0
At1304	Disturbance	small	4	non-nestmate	0	0
At1304	Disturbance	small	4	CO2	0	0
At1304	Disturbance	small	4	finger	0	0
At1304	Disturbance	small	5	nestmate	2.04	1
At1304	Disturbance	small	5	non-nestmate	1.43	1
At1304	Disturbance	small	5	CO2	0	0
At1304	Disturbance	small	5	finger	5.5	1
At1304	Disturbance	small	6	nestmate	0	0
At1304	Disturbance	small	6	non-nestmate	0	0
At1304	Disturbance	small	6	CO2	0	0
At1304	Disturbance	small	6	finger	0	0
At1321	Disturbance	soldier	1	nestmate	3.06	1
At1321	Disturbance	soldier	1	non-nestmate	2.96	1
At1321	Disturbance	soldier	1	CO2	2.4	1
At1321	Disturbance	soldier	1	finger	6.41	1
At1321	Disturbance	soldier	2	nestmate	1.16	1
At1321	Disturbance	soldier	2	non-nestmate	3.4	1
At1321	Disturbance	soldier	2	CO2	1.37	1
At1321	Disturbance	soldier	2	finger	1.03	1
At1321	Disturbance	large	1	nestmate	0	0
At1321	Disturbance	large	1	non-nestmate	0	0
At1321	Disturbance	large	1	CO2	0	0
At1321	Disturbance	large	1	finger	0	0
At1321	Disturbance	large	2	nestmate	0	0
At1321	Disturbance	large	2	non-nestmate	0	0
At1321	Disturbance	large	2	CO2	0	0
At1321	Disturbance	large	2	finger	0	0
At1321	Disturbance	large	3	nestmate	0	0
At1321	Disturbance	large	3	non-nestmate	1.31	1
At1321	Disturbance	large	3	CO2	0	0
At1321	Disturbance	large	3	finger	3.38	1
At1321	Disturbance	large	4	nestmate	2.28	1
At1321	Disturbance	large	4	non-nestmate	0	0
At1321	Disturbance	large	4	CO2	0	0
At1321	Disturbance	large	4	finger	0	0
At1321	Disturbance	large	5	nestmate	0	0
At1321	Disturbance	large	5	non-nestmate	5.78	1
At1321	Disturbance	large	5	CO2	3.25	1
At1321	Disturbance	large	5	finger	2.94	1
At1321	Disturbance	large	6	nestmate	1.56	1
At1321	Disturbance	large	6	non-nestmate	5.35	1
At1321	Disturbance	large	6	CO2	0	0
At1321	Disturbance	large	6	finger	1.75	1
At1321	Disturbance	medium	1	nestmate	0	0
At1321	Disturbance	medium	1	non-nestmate	1.88	1
At1321	Disturbance	medium	1	CO2	0	0
At1321	Disturbance	medium	1	finger	6.54	1
At1321	Disturbance	medium	2	nestmate	0	0
At1321	Disturbance	medium	2	non-nestmate	0	0
At1321	Disturbance	medium	2	CO2	0	0
At1321	Disturbance	medium	2	finger	3.31	1
At1321	Disturbance	medium	3	nestmate	0	0
At1321	Disturbance	medium	3	non-nestmate	2.07	1
At1321	Disturbance	medium	3	CO2	0	0
At1321	Disturbance	medium	3	finger	6	1
At1321	Disturbance	medium	4	nestmate	1.81	1
At1321	Disturbance	medium	4	non-nestmate	2.46	1
At1321	Disturbance	medium	4	CO2	4.18	1
At1321	Disturbance	medium	4	finger	3.05	1
At1321	Disturbance	medium	5	nestmate	0	0
At1321	Disturbance	medium	5	non-nestmate	1.69	1
At1321	Disturbance	medium	5	CO2	2.9	1
At1321	Disturbance	medium	5	finger	3.19	1
At1321	Disturbance	medium	6	nestmate	0	0
At1321	Disturbance	medium	6	non-nestmate	2.78	1
At1321	Disturbance	medium	6	CO2	0	0
At1321	Disturbance	medium	6	finger	6.53	1
At1321	Disturbance	small	1	nestmate	0	0
At1321	Disturbance	small	1	non-nestmate	2	1
At1321	Disturbance	small	1	CO2	5.35	1
At1321	Disturbance	small	1	finger	4.47	1
At1321	Disturbance	small	2	nestmate	0	0
At1321	Disturbance	small	2	non-nestmate	0	0
At1321	Disturbance	small	2	CO2	0	0
At1321	Disturbance	small	2	finger	2.57	1
At1321	Disturbance	small	3	nestmate	0	0
At1321	Disturbance	small	3	non-nestmate	5.26	1
At1321	Disturbance	small	3	CO2	0	0
At1321	Disturbance	small	3	finger	0	0
At1321	Disturbance	small	4	nestmate	0	0
At1321	Disturbance	small	4	non-nestmate	1.53	1
At1321	Disturbance	small	4	CO2	0	0
At1321	Disturbance	small	4	finger	2.1	1
At1321	Disturbance	small	5	nestmate	0	0
At1321	Disturbance	small	5	non-nestmate	0	0
At1321	Disturbance	small	5	CO2	1.19	1
At1321	Disturbance	small	5	finger	4.69	1
At1321	Disturbance	small	6	nestmate	0	0
At1321	Disturbance	small	6	non-nestmate	3.96	1
At1321	Disturbance	small	6	CO2	2.59	1
At1321	Disturbance	small	6	finger	2	1
At1324	Disturbance	large	1	nestmate	0	0
At1324	Disturbance	large	1	non-nestmate	0	0
At1324	Disturbance	large	1	CO2	0	0
At1324	Disturbance	large	1	finger	0	0
At1324	Disturbance	large	2	nestmate		0
At1324	Disturbance	large	2	non-nestmate	0	0
At1324	Disturbance	large	2	CO2	0	0
At1324	Disturbance	large	2	finger	4.06	1
At1324	Disturbance	medium	1	nestmate	1.41	1
At1324	Disturbance	medium	1	non-nestmate	0	0
At1324	Disturbance	medium	1	CO2	3.28	1
At1324	Disturbance	medium	1	finger	3.87	1
At1324	Disturbance	medium	2	nestmate	0	0
At1324	Disturbance	medium	2	non-nestmate	2.66	1
At1324	Disturbance	medium	2	CO2	0	0
At1324	Disturbance	medium	2	finger	2.34	1
At1324	Disturbance	medium	3	nestmate	0	0
At1324	Disturbance	medium	3	non-nestmate	0	0
At1324	Disturbance	medium	3	CO2	0	0
At1324	Disturbance	medium	3	finger	1.78	1
At1324	Disturbance	medium	4	nestmate	0	0
At1324	Disturbance	medium	4	non-nestmate	0	0
At1324	Disturbance	medium	4	CO2	0	0
At1324	Disturbance	medium	4	finger	0	0
At1324	Disturbance	medium	5	nestmate	0	0
At1324	Disturbance	medium	5	non-nestmate	0	0
At1324	Disturbance	medium	5	CO2	1	1
At1324	Disturbance	medium	5	finger	2.22	1
At1324	Disturbance	medium	6	nestmate	0	0
At1324	Disturbance	medium	6	non-nestmate	0	0
At1324	Disturbance	medium	6	CO2	0	0
At1324	Disturbance	medium	6	finger	0	0
At1324	Disturbance	small	1	nestmate	0	0
At1324	Disturbance	small	1	non-nestmate	2.47	1
At1324	Disturbance	small	1	CO2	2.1	1
At1324	Disturbance	small	1	finger	1.41	1
At1324	Disturbance	small	2	nestmate	0	0
At1324	Disturbance	small	2	non-nestmate	1.1	1
At1324	Disturbance	small	2	CO2	1.84	1
At1324	Disturbance	small	2	finger	0	0
At1324	Disturbance	small	3	nestmate	0	0
At1324	Disturbance	small	3	non-nestmate	0	0
At1324	Disturbance	small	3	CO2	0	0
At1324	Disturbance	small	3	finger	0	0
At1324	Disturbance	small	4	nestmate	1.88	1
At1324	Disturbance	small	4	non-nestmate	5	1
At1324	Disturbance	small	4	CO2	2.85	1
At1324	Disturbance	small	4	finger	5	1
At1324	Disturbance	small	5	nestmate	0	0
At1324	Disturbance	small	5	non-nestmate	0	0
At1324	Disturbance	small	5	CO2	0	0
At1324	Disturbance	small	5	finger	2.63	1
At1324	Disturbance	small	6	nestmate	0	0
At1324	Disturbance	small	6	non-nestmate	0	0
At1324	Disturbance	small	6	CO2	0	0
At1324	Disturbance	small	6	finger	1.78	1
At1314	Disturbance	soldier	1	nestmate	0	0
At1314	Disturbance	soldier	1	non-nestmate	1.22	1
At1314	Disturbance	soldier	1	CO2	0	0
At1314	Disturbance	soldier	1	finger	1.05	1
At1314	Disturbance	soldier	2	nestmate	1.25	1
At1314	Disturbance	soldier	2	non-nestmate	0	0
At1314	Disturbance	soldier	2	CO2	0	0
At1314	Disturbance	soldier	2	finger	0	0
At1314	Disturbance	soldier	3	nestmate	0	0
At1314	Disturbance	soldier	3	non-nestmate	5.63	1
At1314	Disturbance	soldier	3	CO2	0	0
At1314	Disturbance	soldier	3	finger	0	0
At1314	Disturbance	soldier	4	nestmate	0	0
At1314	Disturbance	soldier	4	non-nestmate	0	0
At1314	Disturbance	soldier	4	CO2	0	0
At1314	Disturbance	soldier	4	finger	3.1	1
At1314	Disturbance	large	1	nestmate	0	0
At1314	Disturbance	large	1	non-nestmate	2.59	1
At1314	Disturbance	large	1	CO2	0	0
At1314	Disturbance	large	1	finger	0	0
At1314	Disturbance	large	2	nestmate	4.56	1
At1314	Disturbance	large	2	non-nestmate	1.1	1
At1314	Disturbance	large	2	CO2	2.06	1
At1314	Disturbance	large	2	finger	3.25	1
At1314	Disturbance	large	3	nestmate	0	0
At1314	Disturbance	large	3	non-nestmate	0	0
At1314	Disturbance	large	3	CO2	0	0
At1314	Disturbance	large	3	finger	0	0
At1314	Disturbance	large	4	nestmate	0	0
At1314	Disturbance	large	4	non-nestmate	8.6	1
At1314	Disturbance	large	4	CO2	2.31	1
At1314	Disturbance	large	4	finger	2.1	1
At1314	Disturbance	large	5	nestmate	0	0
At1314	Disturbance	large	5	non-nestmate	7	1
At1314	Disturbance	large	5	CO2	0	0
At1314	Disturbance	large	5	finger	1.72	1
At1314	Disturbance	large	6	nestmate	0	0
At1314	Disturbance	large	6	non-nestmate	1.9	1
At1314	Disturbance	large	6	CO2	0	0
At1314	Disturbance	large	6	finger	0	0
At1314	Disturbance	medium	1	nestmate	0	0
At1314	Disturbance	medium	1	non-nestmate	0	0
At1314	Disturbance	medium	1	CO2	0	0
At1314	Disturbance	medium	1	finger	0	0
At1314	Disturbance	medium	2	nestmate	0	0
At1314	Disturbance	medium	2	non-nestmate	0	0
At1314	Disturbance	medium	2	CO2	0	0
At1314	Disturbance	medium	2	finger	0	0
At1314	Disturbance	medium	3	nestmate	0	0
At1314	Disturbance	medium	3	non-nestmate	0	0
At1314	Disturbance	medium	3	CO2	1.56	1
At1314	Disturbance	medium	3	finger	0	0
At1314	Disturbance	medium	4	nestmate	0	0
At1314	Disturbance	medium	4	non-nestmate	0	0
At1314	Disturbance	medium	4	CO2	0	0
At1314	Disturbance	medium	4	finger	1	1
At1314	Disturbance	medium	5	nestmate	0	0
At1314	Disturbance	medium	5	non-nestmate	2.07	1
At1314	Disturbance	medium	5	CO2	3.53	1
At1314	Disturbance	medium	5	finger	2.72	1
At1314	Disturbance	medium	6	nestmate	0	0
At1314	Disturbance	medium	6	non-nestmate	0	0
At1314	Disturbance	medium	6	CO2	0	0
At1314	Disturbance	medium	6	finger	1.5	1
At1314	Disturbance	small	1	nestmate	0	0
At1314	Disturbance	small	1	non-nestmate	4.28	1
At1314	Disturbance	small	1	CO2	1.22	1
At1314	Disturbance	small	1	finger	0	0
At1314	Disturbance	small	2	nestmate	0	0
At1314	Disturbance	small	2	non-nestmate	0	0
At1314	Disturbance	small	2	CO2	1.03	1
At1314	Disturbance	small	2	finger	1.63	1
At1314	Disturbance	small	3	nestmate	0	0
At1314	Disturbance	small	3	non-nestmate	0	0
At1314	Disturbance	small	3	CO2	0	0
At1314	Disturbance	small	3	finger	1.13	1
At1314	Disturbance	small	4	nestmate	0	0
At1314	Disturbance	small	4	non-nestmate	0	0
At1314	Disturbance	small	4	CO2	0	0
At1314	Disturbance	small	4	finger	2.75	1
At1314	Disturbance	small	5	nestmate	0	0
At1314	Disturbance	small	5	non-nestmate	0	0
At1314	Disturbance	small	5	CO2	1	1
At1314	Disturbance	small	5	finger	0	0
At1314	Disturbance	small	6	nestmate	0	0
At1314	Disturbance	small	6	non-nestmate	1.09	1
At1314	Disturbance	small	6	CO2	0	0
At1314	Disturbance	small	6	finger	1	1
At1306	DoNotDisturb	large	1	nestmate	0	0
At1306	DoNotDisturb	large	1	non-nestmate	0	0
At1306	DoNotDisturb	large	1	CO2	0	0
At1306	DoNotDisturb	large	1	finger	1.19	1
At1306	DoNotDisturb	large	2	nestmate	0	0
At1306	DoNotDisturb	large	2	non-nestmate	0	0
At1306	DoNotDisturb	large	2	CO2	0	0
At1306	DoNotDisturb	large	2	finger	2.31	1
At1306	DoNotDisturb	large	3	nestmate	0	0
At1306	DoNotDisturb	large	3	non-nestmate	0	0
At1306	DoNotDisturb	large	3	CO2	2.28	1
At1306	DoNotDisturb	large	3	finger	0	0
At1306	DoNotDisturb	large	4	nestmate	0	0
At1306	DoNotDisturb	large	4	non-nestmate	0	0
At1306	DoNotDisturb	large	4	CO2	0	0
At1306	DoNotDisturb	large	4	finger	1.12	1
At1306	DoNotDisturb	large	5	nestmate	0	0
At1306	DoNotDisturb	large	5	non-nestmate	0	0
At1306	DoNotDisturb	large	5	CO2	0	0
At1306	DoNotDisturb	large	5	finger	1.43	1
At1306	DoNotDisturb	large	6	nestmate	0	0
At1306	DoNotDisturb	large	6	non-nestmate	1.03	1
At1306	DoNotDisturb	large	6	CO2	0	0
At1306	DoNotDisturb	large	6	finger	1.51	1
At1306	DoNotDisturb	medium	1	nestmate	0	0
At1306	DoNotDisturb	medium	1	non-nestmate	0	0
At1306	DoNotDisturb	medium	1	CO2	0	0
At1306	DoNotDisturb	medium	1	finger	0	0
At1306	DoNotDisturb	medium	2	nestmate	0	0
At1306	DoNotDisturb	medium	2	non-nestmate	1.38	1
At1306	DoNotDisturb	medium	2	CO2	0	0
At1306	DoNotDisturb	medium	2	finger	0	0
At1306	DoNotDisturb	medium	3	nestmate	0	0
At1306	DoNotDisturb	medium	3	non-nestmate	0	0
At1306	DoNotDisturb	medium	3	CO2	0	0
At1306	DoNotDisturb	medium	3	finger	0	0
At1306	DoNotDisturb	medium	4	nestmate	0	0
At1306	DoNotDisturb	medium	4	non-nestmate	0	0
At1306	DoNotDisturb	medium	4	CO2	0	0
At1306	DoNotDisturb	medium	4	finger	2.64	1
At1306	DoNotDisturb	medium	5	nestmate	0	0
At1306	DoNotDisturb	medium	5	non-nestmate	2.25	1
At1306	DoNotDisturb	medium	5	CO2	1.38	1
At1306	DoNotDisturb	medium	5	finger	3.29	1
At1306	DoNotDisturb	medium	6	nestmate	0	0
At1306	DoNotDisturb	medium	6	non-nestmate	0	0
At1306	DoNotDisturb	medium	6	CO2	0	0
At1306	DoNotDisturb	medium	6	finger	0	0
At1306	DoNotDisturb	small	1	nestmate	0	0
At1306	DoNotDisturb	small	1	non-nestmate	0	0
At1306	DoNotDisturb	small	1	CO2	0	0
At1306	DoNotDisturb	small	1	finger	2.94	1
At1306	DoNotDisturb	small	2	nestmate	0	0
At1306	DoNotDisturb	small	2	non-nestmate	1	1
At1306	DoNotDisturb	small	2	CO2	1.13	1
At1306	DoNotDisturb	small	2	finger	2.03	1
At1306	DoNotDisturb	small	3	nestmate	0	0
At1306	DoNotDisturb	small	3	non-nestmate	0	0
At1306	DoNotDisturb	small	3	CO2	0	0
At1306	DoNotDisturb	small	3	finger	0	0
At1306	DoNotDisturb	small	4	nestmate	0	0
At1306	DoNotDisturb	small	4	non-nestmate	0	0
At1306	DoNotDisturb	small	4	CO2	0	0
At1306	DoNotDisturb	small	4	finger	0	0
At1306	DoNotDisturb	small	5	nestmate	0	0
At1306	DoNotDisturb	small	5	non-nestmate	0	0
At1306	DoNotDisturb	small	5	CO2	0	0
At1306	DoNotDisturb	small	5	finger	0	0
At1306	DoNotDisturb	small	6	nestmate	0	0
At1306	DoNotDisturb	small	6	non-nestmate	4.35	1
At1306	DoNotDisturb	small	6	CO2	3.62	1
At1306	DoNotDisturb	small	6	finger	3.64	1
At1319	DoNotDisturb	large	1	nestmate	0	0
At1319	DoNotDisturb	large	1	non-nestmate	0	0
At1319	DoNotDisturb	large	1	CO2	0	0
At1319	DoNotDisturb	large	1	finger	1.1	1
At1319	DoNotDisturb	large	2	nestmate	1.09	1
At1319	DoNotDisturb	large	2	non-nestmate	3.28	1
At1319	DoNotDisturb	large	2	CO2	0	0
At1319	DoNotDisturb	large	2	finger	4.89	1
At1319	DoNotDisturb	large	3	nestmate	0	0
At1319	DoNotDisturb	large	3	non-nestmate	0	0
At1319	DoNotDisturb	large	3	CO2	0	0
At1319	DoNotDisturb	large	3	finger	1.28	1
At1319	DoNotDisturb	large	4	nestmate	0	0
At1319	DoNotDisturb	large	4	non-nestmate	1.69	1
At1319	DoNotDisturb	large	4	CO2	0	0
At1319	DoNotDisturb	large	4	finger	0	0
At1319	DoNotDisturb	large	5	nestmate	0	0
At1319	DoNotDisturb	large	5	non-nestmate	0	0
At1319	DoNotDisturb	large	5	CO2	1.03	1
At1319	DoNotDisturb	large	5	finger	1.66	1
At1319	DoNotDisturb	large	6	nestmate	0	0
At1319	DoNotDisturb	large	6	non-nestmate	2.88	1
At1319	DoNotDisturb	large	6	CO2	0	0
At1319	DoNotDisturb	large	6	finger	2.72	1
At1319	DoNotDisturb	medium	1	nestmate	2.93	1
At1319	DoNotDisturb	medium	1	non-nestmate	0	0
At1319	DoNotDisturb	medium	1	CO2	0	0
At1319	DoNotDisturb	medium	1	finger	1	1
At1319	DoNotDisturb	medium	2	nestmate	0	0
At1319	DoNotDisturb	medium	2	non-nestmate	0	0
At1319	DoNotDisturb	medium	2	CO2	0	0
At1319	DoNotDisturb	medium	2	finger	0	0
At1319	DoNotDisturb	medium	3	nestmate	0	0
At1319	DoNotDisturb	medium	3	non-nestmate	1	1
At1319	DoNotDisturb	medium	3	CO2	0	0
At1319	DoNotDisturb	medium	3	finger	2.4	1
At1319	DoNotDisturb	medium	4	nestmate	0	0
At1319	DoNotDisturb	medium	4	non-nestmate	3.56	1
At1319	DoNotDisturb	medium	4	CO2	0	0
At1319	DoNotDisturb	medium	4	finger	3.5	1
At1319	DoNotDisturb	medium	5	nestmate	0	0
At1319	DoNotDisturb	medium	5	non-nestmate	0	0
At1319	DoNotDisturb	medium	5	CO2	0	0
At1319	DoNotDisturb	medium	5	finger	0	0
At1319	DoNotDisturb	medium	6	nestmate	0	0
At1319	DoNotDisturb	medium	6	non-nestmate	2.5	1
At1319	DoNotDisturb	medium	6	CO2	0	0
At1319	DoNotDisturb	medium	6	finger	2.5	1
At1319	DoNotDisturb	small	1	nestmate	0	0
At1319	DoNotDisturb	small	1	non-nestmate	5.51	1
At1319	DoNotDisturb	small	1	CO2	0	0
At1319	DoNotDisturb	small	1	finger	2.5	1
At1319	DoNotDisturb	small	2	nestmate	0	0
At1319	DoNotDisturb	small	2	non-nestmate	0	0
At1319	DoNotDisturb	small	2	CO2	0	0
At1319	DoNotDisturb	small	2	finger	0	0
At1319	DoNotDisturb	small	3	nestmate	0	0
At1319	DoNotDisturb	small	3	non-nestmate	0	0
At1319	DoNotDisturb	small	3	CO2	0	0
At1319	DoNotDisturb	small	3	finger	4.53	1
At1319	DoNotDisturb	small	4	nestmate	1.03	1
At1319	DoNotDisturb	small	4	non-nestmate	2.75	1
At1319	DoNotDisturb	small	4	CO2	0	0
At1319	DoNotDisturb	small	4	finger	2.13	1
At1319	DoNotDisturb	small	5	nestmate	0	0
At1319	DoNotDisturb	small	5	non-nestmate	0	0
At1319	DoNotDisturb	small	5	CO2	0	0
At1319	DoNotDisturb	small	5	finger	0	0
At1319	DoNotDisturb	small	6	nestmate	0	0
At1319	DoNotDisturb	small	6	non-nestmate	0	0
At1319	DoNotDisturb	small	6	CO2	0	0
At1319	DoNotDisturb	small	6	finger	0	0
At1308	DoNotDisturb	soldier	1	nestmate	3.03	1
At1308	DoNotDisturb	soldier	1	non-nestmate	2.71	1
At1308	DoNotDisturb	soldier	1	CO2	1.84	1
At1308	DoNotDisturb	soldier	1	finger	7	1
At1308	DoNotDisturb	soldier	2	nestmate	0	0
At1308	DoNotDisturb	soldier	2	non-nestmate	0	0
At1308	DoNotDisturb	soldier	2	CO2	1.5	1
At1308	DoNotDisturb	soldier	2	finger	3.63	1
At1308	DoNotDisturb	large	1	nestmate	1.84	1
At1308	DoNotDisturb	large	1	non-nestmate	2.28	1
At1308	DoNotDisturb	large	1	CO2	2.37	1
At1308	DoNotDisturb	large	1	finger	1.5	1
At1308	DoNotDisturb	large	2	nestmate	0	0
At1308	DoNotDisturb	large	2	non-nestmate	0	0
At1308	DoNotDisturb	large	2	CO2	0	0
At1308	DoNotDisturb	large	2	finger	0	0
At1308	DoNotDisturb	large	3	nestmate	0	0
At1308	DoNotDisturb	large	3	non-nestmate	0	0
At1308	DoNotDisturb	large	3	CO2	0	0
At1308	DoNotDisturb	large	3	finger	0	0
At1308	DoNotDisturb	large	4	nestmate	0	0
At1308	DoNotDisturb	large	4	non-nestmate	1.47	1
At1308	DoNotDisturb	large	4	CO2	1.78	1
At1308	DoNotDisturb	large	4	finger	0	0
At1308	DoNotDisturb	large	5	nestmate	3.03	1
At1308	DoNotDisturb	large	5	non-nestmate	2.43	1
At1308	DoNotDisturb	large	5	CO2	0	0
At1308	DoNotDisturb	large	5	finger	0	0
At1308	DoNotDisturb	large	6	nestmate	0	0
At1308	DoNotDisturb	large	6	non-nestmate	0	0
At1308	DoNotDisturb	large	6	CO2	0	0
At1308	DoNotDisturb	large	6	finger	0	0
At1308	DoNotDisturb	medium	1	nestmate	0	0
At1308	DoNotDisturb	medium	1	non-nestmate	0	0
At1308	DoNotDisturb	medium	1	CO2	0	0
At1308	DoNotDisturb	medium	1	finger	1.69	1
At1308	DoNotDisturb	medium	2	nestmate	0	0
At1308	DoNotDisturb	medium	2	non-nestmate	0	0
At1308	DoNotDisturb	medium	2	CO2	3.33	1
At1308	DoNotDisturb	medium	2	finger	7.15	1
At1308	DoNotDisturb	medium	3	nestmate	0	0
At1308	DoNotDisturb	medium	3	non-nestmate	0	0
At1308	DoNotDisturb	medium	3	CO2	1.12	1
At1308	DoNotDisturb	medium	3	finger	0	0
At1308	DoNotDisturb	medium	4	nestmate	0	0
At1308	DoNotDisturb	medium	4	non-nestmate	0	0
At1308	DoNotDisturb	medium	4	CO2	1.31	1
At1308	DoNotDisturb	medium	4	finger	0	0
At1308	DoNotDisturb	medium	5	nestmate	1.78	1
At1308	DoNotDisturb	medium	5	non-nestmate	2.24	1
At1308	DoNotDisturb	medium	5	CO2	1.62	1
At1308	DoNotDisturb	medium	5	finger	2.27	1
At1308	DoNotDisturb	medium	6	nestmate	4.21	1
At1308	DoNotDisturb	medium	6	non-nestmate	3.96	1
At1308	DoNotDisturb	medium	6	CO2	1.69	1
At1308	DoNotDisturb	medium	6	finger	0	0
At1308	DoNotDisturb	small	1	nestmate	1.47	1
At1308	DoNotDisturb	small	1	non-nestmate	0	0
At1308	DoNotDisturb	small	1	CO2	2.05	1
At1308	DoNotDisturb	small	1	finger	0	0
At1308	DoNotDisturb	small	2	nestmate	0	0
At1308	DoNotDisturb	small	2	non-nestmate	0	0
At1308	DoNotDisturb	small	2	CO2	0	0
At1308	DoNotDisturb	small	2	finger	1.66	1
At1308	DoNotDisturb	small	3	nestmate	5.03	1
At1308	DoNotDisturb	small	3	non-nestmate	2.37	1
At1308	DoNotDisturb	small	3	CO2	4.07	1
At1308	DoNotDisturb	small	3	finger	5.6	1
At1308	DoNotDisturb	small	4	nestmate	0	0
At1308	DoNotDisturb	small	4	non-nestmate	0	0
At1308	DoNotDisturb	small	4	CO2	0	0
At1308	DoNotDisturb	small	4	finger	0	0
At1308	DoNotDisturb	small	5	nestmate	0	0
At1308	DoNotDisturb	small	5	non-nestmate	0	0
At1308	DoNotDisturb	small	5	CO2	0	0
At1308	DoNotDisturb	small	5	finger	0	0
At1308	DoNotDisturb	small	6	nestmate	0	0
At1308	DoNotDisturb	small	6	non-nestmate	0	0
At1308	DoNotDisturb	small	6	CO2	0	0
At1308	DoNotDisturb	small	6	finger	1.84	1
At1325	DoNotDisturb	soldier	1	nestmate	0	0
At1325	DoNotDisturb	soldier	1	non-nestmate	0	0
At1325	DoNotDisturb	soldier	1	CO2	1.6	1
At1325	DoNotDisturb	soldier	1	finger	0	0
At1325	DoNotDisturb	soldier	2	nestmate	0	0
At1325	DoNotDisturb	soldier	2	non-nestmate	0	0
At1325	DoNotDisturb	soldier	2	CO2	1.08	1
At1325	DoNotDisturb	soldier	2	finger	1.32	1
At1325	DoNotDisturb	soldier	3	nestmate	0	0
At1325	DoNotDisturb	soldier	3	non-nestmate	0	0
At1325	DoNotDisturb	soldier	3	CO2	0	0
At1325	DoNotDisturb	soldier	3	finger	1.94	1
At1325	DoNotDisturb	soldier	4	nestmate	0	0
At1325	DoNotDisturb	soldier	4	non-nestmate	0	0
At1325	DoNotDisturb	soldier	4	CO2	2.08	1
At1325	DoNotDisturb	soldier	4	finger	3.28	1
At1325	DoNotDisturb	soldier	5	nestmate	0	0
At1325	DoNotDisturb	soldier	5	non-nestmate	0	0
At1325	DoNotDisturb	soldier	5	CO2	0	0
At1325	DoNotDisturb	soldier	5	finger	2.72	1
At1325	DoNotDisturb	soldier	6	nestmate	0	0
At1325	DoNotDisturb	soldier	6	non-nestmate	0	0
At1325	DoNotDisturb	soldier	6	CO2	1.78	1
At1325	DoNotDisturb	soldier	6	finger	0	0
At1325	DoNotDisturb	large	1	nestmate	0	0
At1325	DoNotDisturb	large	1	non-nestmate	0	0
At1325	DoNotDisturb	large	1	CO2	0	0
At1325	DoNotDisturb	large	1	finger	0	0
At1325	DoNotDisturb	large	2	nestmate	0	0
At1325	DoNotDisturb	large	2	non-nestmate	0	0
At1325	DoNotDisturb	large	2	CO2	0	0
At1325	DoNotDisturb	large	2	finger	0	0
At1325	DoNotDisturb	large	3	nestmate	1.97	1
At1325	DoNotDisturb	large	3	non-nestmate	0	0
At1325	DoNotDisturb	large	3	CO2	0	0
At1325	DoNotDisturb	large	3	finger	0	0
At1325	DoNotDisturb	large	4	nestmate	0	0
At1325	DoNotDisturb	large	4	non-nestmate	0	0
At1325	DoNotDisturb	large	4	CO2	0	0
At1325	DoNotDisturb	large	4	finger	1.47	1
At1325	DoNotDisturb	large	5	nestmate	0	0
At1325	DoNotDisturb	large	5	non-nestmate	0	0
At1325	DoNotDisturb	large	5	CO2	0	0
At1325	DoNotDisturb	large	5	finger	0	0
At1325	DoNotDisturb	large	6	nestmate	0	0
At1325	DoNotDisturb	large	6	non-nestmate	0	0
At1325	DoNotDisturb	large	6	CO2	1.72	1
At1325	DoNotDisturb	large	6	finger	0	0
At1325	DoNotDisturb	medium	1	nestmate	0	0
At1325	DoNotDisturb	medium	1	non-nestmate	0	0
At1325	DoNotDisturb	medium	1	CO2	0	0
At1325	DoNotDisturb	medium	1	finger	1.18	1
At1325	DoNotDisturb	medium	2	nestmate	0	0
At1325	DoNotDisturb	medium	2	non-nestmate	2.22	1
At1325	DoNotDisturb	medium	2	CO2	0	0
At1325	DoNotDisturb	medium	2	finger	6.03	1
At1325	DoNotDisturb	medium	3	nestmate	0	0
At1325	DoNotDisturb	medium	3	non-nestmate	0	0
At1325	DoNotDisturb	medium	3	CO2	0	0
At1325	DoNotDisturb	medium	3	finger	3.43	1
At1325	DoNotDisturb	medium	4	nestmate	0	0
At1325	DoNotDisturb	medium	4	non-nestmate	0	0
At1325	DoNotDisturb	medium	4	CO2	1.22	1
At1325	DoNotDisturb	medium	4	finger	0	0
At1325	DoNotDisturb	medium	5	nestmate	0	0
At1325	DoNotDisturb	medium	5	non-nestmate	0	0
At1325	DoNotDisturb	medium	5	CO2	1.86	1
At1325	DoNotDisturb	medium	5	finger	0	0
At1325	DoNotDisturb	medium	6	nestmate	1.15	1
At1325	DoNotDisturb	medium	6	non-nestmate	2.13	1
At1325	DoNotDisturb	medium	6	CO2	0	0
At1325	DoNotDisturb	medium	6	finger	0	0
At1325	DoNotDisturb	small	1	nestmate	0	0
At1325	DoNotDisturb	small	1	non-nestmate	0	0
At1325	DoNotDisturb	small	1	CO2	0	0
At1325	DoNotDisturb	small	1	finger	0	0
At1325	DoNotDisturb	small	2	nestmate	0	0
At1325	DoNotDisturb	small	2	non-nestmate	0	0
At1325	DoNotDisturb	small	2	CO2	0	0
At1325	DoNotDisturb	small	2	finger	0	0
At1325	DoNotDisturb	small	3	nestmate	0	0
At1325	DoNotDisturb	small	3	non-nestmate	0	0
At1325	DoNotDisturb	small	3	CO2	2.83	1
At1325	DoNotDisturb	small	3	finger	4	1
At1325	DoNotDisturb	small	4	nestmate	0	0
At1325	DoNotDisturb	small	4	non-nestmate	0	0
At1325	DoNotDisturb	small	4	CO2	10	1
At1325	DoNotDisturb	small	4	finger	1.84	1
At1325	DoNotDisturb	small	5	nestmate	0	0
At1325	DoNotDisturb	small	5	non-nestmate	2.47	1
At1325	DoNotDisturb	small	5	CO2	1.12	1
At1325	DoNotDisturb	small	5	finger	2.81	1
At1325	DoNotDisturb	small	6	nestmate	0	0
At1325	DoNotDisturb	small	6	non-nestmate	0	0
At1325	DoNotDisturb	small	6	CO2	0	0
At1325	DoNotDisturb	small	6	finger	0	0
At1313	DoNotDisturb	large	1	nestmate	0	0
At1313	DoNotDisturb	large	1	non-nestmate	0	0
At1313	DoNotDisturb	large	1	CO2	5.06	1
At1313	DoNotDisturb	large	1	finger	6.75	1
At1313	DoNotDisturb	large	2	nestmate	0	0
At1313	DoNotDisturb	large	2	non-nestmate	0	0
At1313	DoNotDisturb	large	2	CO2	0	0
At1313	DoNotDisturb	large	2	finger	0	0
At1313	DoNotDisturb	large	3	nestmate	0	0
At1313	DoNotDisturb	large	3	non-nestmate	0	0
At1313	DoNotDisturb	large	3	CO2	0	0
At1313	DoNotDisturb	large	3	finger	2.35	1
At1313	DoNotDisturb	medium	1	nestmate	0	0
At1313	DoNotDisturb	medium	1	non-nestmate	0	0
At1313	DoNotDisturb	medium	1	CO2	0	0
At1313	DoNotDisturb	medium	1	finger	2.31	1
At1313	DoNotDisturb	medium	2	nestmate	0	0
At1313	DoNotDisturb	medium	2	non-nestmate	0	0
At1313	DoNotDisturb	medium	2	CO2	0	0
At1313	DoNotDisturb	medium	2	finger	0	0
At1313	DoNotDisturb	medium	3	nestmate	0	0
At1313	DoNotDisturb	medium	3	non-nestmate	0	0
At1313	DoNotDisturb	medium	3	CO2	0	0
At1313	DoNotDisturb	medium	3	finger	0	0
At1313	DoNotDisturb	medium	4	nestmate	0	0
At1313	DoNotDisturb	medium	4	non-nestmate	0	0
At1313	DoNotDisturb	medium	4	CO2	0	0
At1313	DoNotDisturb	medium	4	finger	0	0
At1313	DoNotDisturb	medium	5	nestmate	0	0
At1313	DoNotDisturb	medium	5	non-nestmate	1.84	1
At1313	DoNotDisturb	medium	5	CO2	3.5	1
At1313	DoNotDisturb	medium	5	finger	4.75	1
At1313	DoNotDisturb	medium	6	nestmate	0	0
At1313	DoNotDisturb	medium	6	non-nestmate	2.09	1
At1313	DoNotDisturb	medium	6	CO2	0	0
At1313	DoNotDisturb	medium	6	finger	0	0
At1313	DoNotDisturb	small	1	nestmate	0	0
At1313	DoNotDisturb	small	1	non-nestmate	5.56	1
At1313	DoNotDisturb	small	1	CO2	0	0
At1313	DoNotDisturb	small	1	finger	3.78	1
At1313	DoNotDisturb	small	2	nestmate	0	0
At1313	DoNotDisturb	small	2	non-nestmate	0	0
At1313	DoNotDisturb	small	2	CO2	0	0
At1313	DoNotDisturb	small	2	finger	2.16	1
At1313	DoNotDisturb	small	3	nestmate	0	0
At1313	DoNotDisturb	small	3	non-nestmate	0	0
At1313	DoNotDisturb	small	3	CO2	0	0
At1313	DoNotDisturb	small	3	finger	0	0
At1313	DoNotDisturb	small	4	nestmate	0	0
At1313	DoNotDisturb	small	4	non-nestmate	0	0
At1313	DoNotDisturb	small	4	CO2	0	0
At1313	DoNotDisturb	small	4	finger	3.5	1
At1313	DoNotDisturb	small	5	nestmate	0	0
At1313	DoNotDisturb	small	5	non-nestmate	0	0
At1313	DoNotDisturb	small	5	CO2	1.78	1
At1313	DoNotDisturb	small	5	finger	3.32	1
At1313	DoNotDisturb	small	6	nestmate	0	0
At1313	DoNotDisturb	small	6	non-nestmate	2	1
At1313	DoNotDisturb	small	6	CO2	0	0
At1313	DoNotDisturb	small	6	finger	2.09	1
At1322	DoNotDisturb	large	1	nestmate	0	0
At1322	DoNotDisturb	large	1	non-nestmate	0	0
At1322	DoNotDisturb	large	1	CO2	1.81	1
At1322	DoNotDisturb	large	1	finger	0	0
At1322	DoNotDisturb	large	2	nestmate	0	0
At1322	DoNotDisturb	large	2	non-nestmate	0	0
At1322	DoNotDisturb	large	2	CO2	1.15	1
At1322	DoNotDisturb	large	2	finger	0	0
At1322	DoNotDisturb	large	3	nestmate	0	0
At1322	DoNotDisturb	large	3	non-nestmate	0	0
At1322	DoNotDisturb	large	3	CO2	0	0
At1322	DoNotDisturb	large	3	finger	5.62	1
At1322	DoNotDisturb	large	4	nestmate	0	0
At1322	DoNotDisturb	large	4	non-nestmate	0	0
At1322	DoNotDisturb	large	4	CO2	0	0
At1322	DoNotDisturb	large	4	finger	2.75	1
At1322	DoNotDisturb	medium	1	nestmate	0	0
At1322	DoNotDisturb	medium	1	non-nestmate	0	0
At1322	DoNotDisturb	medium	1	CO2	0	0
At1322	DoNotDisturb	medium	1	finger	0	0
At1322	DoNotDisturb	medium	2	nestmate	0	0
At1322	DoNotDisturb	medium	2	non-nestmate	4.4	1
At1322	DoNotDisturb	medium	2	CO2	0	0
At1322	DoNotDisturb	medium	2	finger	2.47	1
At1322	DoNotDisturb	medium	3	nestmate	0	0
At1322	DoNotDisturb	medium	3	non-nestmate	0	0
At1322	DoNotDisturb	medium	3	CO2	0	0
At1322	DoNotDisturb	medium	3	finger	0	0
At1322	DoNotDisturb	medium	4	nestmate	0	0
At1322	DoNotDisturb	medium	4	non-nestmate	0	0
At1322	DoNotDisturb	medium	4	CO2	0	0
At1322	DoNotDisturb	medium	4	finger	2.38	1
At1322	DoNotDisturb	medium	5	nestmate	1.5	1
At1322	DoNotDisturb	medium	5	non-nestmate	5.34	1
At1322	DoNotDisturb	medium	5	CO2	2.12	1
At1322	DoNotDisturb	medium	5	finger	1	1
At1322	DoNotDisturb	medium	6	nestmate	0	0
At1322	DoNotDisturb	medium	6	non-nestmate	0	0
At1322	DoNotDisturb	medium	6	CO2	0	0
At1322	DoNotDisturb	medium	6	finger	0	0
At1322	DoNotDisturb	small	1	nestmate	0	0
At1322	DoNotDisturb	small	1	non-nestmate	1.68	1
At1322	DoNotDisturb	small	1	CO2	2.22	1
At1322	DoNotDisturb	small	1	finger	7.12	1
At1322	DoNotDisturb	small	2	nestmate	0	0
At1322	DoNotDisturb	small	2	non-nestmate	0	0
At1322	DoNotDisturb	small	2	CO2	0	0
At1322	DoNotDisturb	small	2	finger	7.81	1
At1322	DoNotDisturb	small	3	nestmate	0	0
At1322	DoNotDisturb	small	3	non-nestmate	0	0
At1322	DoNotDisturb	small	3	CO2	0	0
At1322	DoNotDisturb	small	3	finger	2.9	1
At1322	DoNotDisturb	small	4	nestmate	0	0
At1322	DoNotDisturb	small	4	non-nestmate	0	0
At1322	DoNotDisturb	small	4	CO2	0	0
At1322	DoNotDisturb	small	4	finger	4.18	1
At1322	DoNotDisturb	small	5	nestmate	0	0
At1322	DoNotDisturb	small	5	non-nestmate	0	0
At1322	DoNotDisturb	small	5	CO2	0	0
At1322	DoNotDisturb	small	5	finger	6.06	1
At1322	DoNotDisturb	small	6	nestmate	0	0
At1322	DoNotDisturb	small	6	non-nestmate	0	0
At1322	DoNotDisturb	small	6	CO2	0	0
At1322	DoNotDisturb	small	6	finger	2.16	1
At1303	DoNotDisturb	soldier	1	nestmate	0	0
At1303	DoNotDisturb	soldier	1	non-nestmate	0	0
At1303	DoNotDisturb	soldier	1	CO2	2.68	1
At1303	DoNotDisturb	soldier	1	finger	0	0
At1303	DoNotDisturb	large	1	nestmate	0	0
At1303	DoNotDisturb	large	1	non-nestmate	1.12	1
At1303	DoNotDisturb	large	1	CO2	0	0
At1303	DoNotDisturb	large	1	finger	0	0
At1303	DoNotDisturb	large	2	nestmate	0	0
At1303	DoNotDisturb	large	2	non-nestmate	0	0
At1303	DoNotDisturb	large	2	CO2	0	0
At1303	DoNotDisturb	large	2	finger	0	0
At1303	DoNotDisturb	large	3	nestmate	0	0
At1303	DoNotDisturb	large	3	non-nestmate	1.75	1
At1303	DoNotDisturb	large	3	CO2	1.34	1
At1303	DoNotDisturb	large	3	finger	1.85	1
At1303	DoNotDisturb	large	4	nestmate	0	0
At1303	DoNotDisturb	large	4	non-nestmate	0	0
At1303	DoNotDisturb	large	4	CO2	2.16	1
At1303	DoNotDisturb	large	4	finger	0	0
At1303	DoNotDisturb	large	5	nestmate	0	0
At1303	DoNotDisturb	large	5	non-nestmate	0	0
At1303	DoNotDisturb	large	5	CO2	0	0
At1303	DoNotDisturb	large	5	finger	2.56	1
At1303	DoNotDisturb	large	6	nestmate	1.59	1
At1303	DoNotDisturb	large	6	non-nestmate	2.84	1
At1303	DoNotDisturb	large	6	CO2	0	0
At1303	DoNotDisturb	large	6	finger	2.45	1
At1303	DoNotDisturb	medium	1	nestmate	0	0
At1303	DoNotDisturb	medium	1	non-nestmate	5.79	1
At1303	DoNotDisturb	medium	1	CO2	0	0
At1303	DoNotDisturb	medium	1	finger	0	0
At1303	DoNotDisturb	medium	2	nestmate	0	0
At1303	DoNotDisturb	medium	2	non-nestmate	2.54	1
At1303	DoNotDisturb	medium	2	CO2	0	0
At1303	DoNotDisturb	medium	2	finger	2.22	1
At1303	DoNotDisturb	medium	3	nestmate	0	0
At1303	DoNotDisturb	medium	3	non-nestmate	0	0
At1303	DoNotDisturb	medium	3	CO2	0	0
At1303	DoNotDisturb	medium	3	finger	0	0
At1303	DoNotDisturb	medium	4	nestmate	0	0
At1303	DoNotDisturb	medium	4	non-nestmate	3.14	1
At1303	DoNotDisturb	medium	4	CO2	1.84	1
At1303	DoNotDisturb	medium	4	finger	1.6	1
At1303	DoNotDisturb	medium	5	nestmate	1.59	1
At1303	DoNotDisturb	medium	5	non-nestmate	0	0
At1303	DoNotDisturb	medium	5	CO2	0	0
At1303	DoNotDisturb	medium	5	finger	3.28	1
At1303	DoNotDisturb	medium	6	nestmate	1.38	1
At1303	DoNotDisturb	medium	6	non-nestmate	2.37	1
At1303	DoNotDisturb	medium	6	CO2	0	0
At1303	DoNotDisturb	medium	6	finger	1.22	1
At1303	DoNotDisturb	small	1	nestmate	3.4	1
At1303	DoNotDisturb	small	1	non-nestmate	2.75	1
At1303	DoNotDisturb	small	1	CO2	0	0
At1303	DoNotDisturb	small	1	finger	0	0
At1303	DoNotDisturb	small	2	nestmate	0	0
At1303	DoNotDisturb	small	2	non-nestmate	0	0
At1303	DoNotDisturb	small	2	CO2	0	0
At1303	DoNotDisturb	small	2	finger	1.31	1
At1303	DoNotDisturb	small	3	nestmate	0	0
At1303	DoNotDisturb	small	3	non-nestmate	0	0
At1303	DoNotDisturb	small	3	CO2	0	0
At1303	DoNotDisturb	small	3	finger	0	0
At1303	DoNotDisturb	small	4	nestmate	0	0
At1303	DoNotDisturb	small	4	non-nestmate	4.75	1
At1303	DoNotDisturb	small	4	CO2	0	0
At1303	DoNotDisturb	small	4	finger	5.53	1
At1303	DoNotDisturb	small	5	nestmate	0	0
At1303	DoNotDisturb	small	5	non-nestmate	0	0
At1303	DoNotDisturb	small	5	CO2	0	0
At1303	DoNotDisturb	small	5	finger	2.72	1
At1303	DoNotDisturb	small	6	nestmate	0	0
At1303	DoNotDisturb	small	6	non-nestmate	0	0
At1303	DoNotDisturb	small	6	CO2	1.69	1
At1303	DoNotDisturb	small	6	finger	3.13	1

## Sheet: long-term_phototaxis
Colony	Col__size	Individual	Treatment	Timeinlight	%timeinlight
At1304	1155	1	Disturba	479.4	79.9
At1304	1155	2	Disturba	365.84	60.97
At1304	1155	3	Disturba	347.16	57.86
At1304	1155	4	Disturba	334.2	55.7
At1304	1155	5	Disturba	504.8	84.13
At1304	1155	6	Disturba	376.56	62.76
At1304	1155	7	Disturba	476.16	79.36
At1304	1155	8	Disturba	360.56	60.09
At1304	1155	9	Disturba	489.68	81.61
At1304	1155	10	Disturba	202.72	33.79
At1304	1155	11	Disturba	410.68	68.45
At1304	1155	12	Disturba	446.12	74.35
At1304	1155	13	Disturba	454.04	75.67
At1304	1155	14	Disturba	522.32	87.05
At1304	1155	15	Disturba	502.12	83.69
At1304	1155	16	Disturba	321.24	53.54
At1304	1155	17	Disturba	359.64	59.94
At1304	1155	18	Disturba	395.32	65.89
At1304	1155	19	Disturba	345.76	57.63
At1304	1155	20	Disturba	376.44	62.74
At1307	1100	1	Disturba	408.32	68.05
At1307	1100	2	Disturba	27.52	4.59
At1307	1100	3	Disturba	444.08	74.01
At1307	1100	4	Disturba	378.8	63.13
At1307	1100	5	Disturba	443.44	73.91
At1307	1100	6	Disturba	407.8	67.97
At1307	1100	7	Disturba	455.4	75.9
At1307	1100	8	Disturba	450.88	75.15
At1307	1100	9	Disturba	464.4	77.4
At1307	1100	10	Disturba	303.72	50.62
At1307	1100	11	Disturba	474.24	79.04
At1307	1100	12	Disturba	451.32	75.22
At1307	1100	13	Disturba	502.56	83.76
At1307	1100	14	Disturba	358.88	59.81
At1307	1100	15	Disturba	374.52	62.42
At1307	1100	16	Disturba	522.36	87.06
At1307	1100	17	Disturba	457.04	76.17
At1307	1100	18	Disturba	469.24	78.21
At1307	1100	19	Disturba	423.08	70.51
At1307	1100	20	Disturba	512.32	85.39
At1314	1735	1	Disturba	445.48	74.25
At1314	1735	2	Disturba	507.56	84.59
At1314	1735	3	Disturba	450.24	75.04
At1314	1735	4	Disturba	478.88	79.81
At1314	1735	5	Disturba	306.92	51.15
At1314	1735	6	Disturba	381.12	63.52
At1314	1735	7	Disturba	304.64	50.77
At1314	1735	8	Disturba	375.8	62.63
At1314	1735	9	Disturba	442.56	73.76
At1314	1735	10	Disturba	364.92	60.82
At1314	1735	11	Disturba	403.64	67.27
At1314	1735	12	Disturba	458.4	76.4
At1314	1735	13	Disturba	405.92	67.65
At1314	1735	14	Disturba	390.08	65.01
At1314	1735	15	Disturba	457.36	76.23
At1314	1735	16	Disturba	463.48	77.25
At1314	1735	17	Disturba	478.12	79.69
At1314	1735	18	Disturba	463.12	77.19
At1314	1735	19	Disturba	367.2	61.2
At1314	1735	20	Disturba	377.44	62.91
At1316	1100	1	Disturba	447.88	74.65
At1316	1100	2	Disturba	393.52	65.59
At1316	1100	3	Disturba	34.72	5.79
At1316	1100	4	Disturba	450.28	75.05
At1316	1100	5	Disturba	313.32	52.22
At1316	1100	6	Disturba	407.72	67.95
At1316	1100	7	Disturba	537.08	89.51
At1316	1100	8	Disturba	452.84	75.47
At1316	1100	9	Disturba	382.08	63.68
At1316	1100	10	Disturba	0	0
At1316	1100	11	Disturba	367.28	61.21
At1316	1100	12	Disturba	433.28	72.21
At1316	1100	13	Disturba	426.68	71.11
At1316	1100	14	Disturba	402.48	67.08
At1316	1100	15	Disturba	402.24	67.04
At1316	1100	16	Disturba	373.28	62.21
At1316	1100	17	Disturba	404.68	67.45
At1316	1100	18	Disturba	398.72	66.45
At1316	1100	19	Disturba	458.96	76.49
At1316	1100	20	Disturba	468.56	78.09
At1321	1100	1	Disturba	353.96	58.99
At1321	1100	2	Disturba	383.68	63.95
At1321	1100	3	Disturba	349.6	58.27
At1321	1100	4	Disturba	448.72	74.79
At1321	1100	5	Disturba	441.4	73.57
At1321	1100	6	Disturba	386.2	64.37
At1321	1100	7	Disturba	456.96	76.16
At1321	1100	8	Disturba	165.6	27.6
At1321	1100	9	Disturba	528.2	88.03
At1321	1100	10	Disturba	331.48	55.25
At1321	1100	11	Disturba	473.12	78.85
At1321	1100	12	Disturba	391.76	65.29
At1321	1100	13	Disturba	384.96	64.16
At1321	1100	14	Disturba	474.32	79.05
At1321	1100	15	Disturba	431.12	71.85
At1321	1100	16	Disturba	352.04	58.67
At1321	1100	17	Disturba	444.16	74.03
At1321	1100	18	Disturba	415.56	69.26
At1321	1100	19	Disturba	311.24	51.87
At1321	1100	20	Disturba	431.84	71.97
At1324	330	1	Disturba	471.4	78.57
At1324	330	2	Disturba	366.92	61.15
At1324	330	3	Disturba	372.04	62.01
At1324	330	4	Disturba	352.72	58.79
At1324	330	5	Disturba	407.88	67.98
At1324	330	6	Disturba	340.52	56.75
At1324	330	7	Disturba	454.68	75.78
At1324	330	8	Disturba	224.12	37.35
At1324	330	9	Disturba	350.16	58.36
At1324	330	10	Disturba	367.56	61.26
At1324	330	11	Disturba	350.44	58.41
At1324	330	12	Disturba	389.52	64.92
At1324	330	13	Disturba	466.92	77.82
At1324	330	14	Disturba	401.88	66.98
At1324	330	15	Disturba	435.12	72.52
At1324	330	16	Disturba	352.32	58.72
At1324	330	17	Disturba	15.44	2.57
At1324	330	18	Disturba	453.76	75.63
At1324	330	19	Disturba	420	70
At1324	330	20	Disturba	403.64	67.27
At1303	907.5	1	Non-dist	334.52	55.75
At1303	907.5	2	Non-dist	436.44	72.74
At1303	907.5	3	Non-dist	15.2	2.53
At1303	907.5	4	Non-dist	303.48	50.58
At1303	907.5	5	Non-dist	433.16	72.19
At1303	907.5	6	Non-dist	413.64	68.94
At1303	907.5	7	Non-dist	472.2	78.7
At1303	907.5	8	Non-dist	336.52	56.09
At1303	907.5	9	Non-dist	394.56	65.76
At1303	907.5	10	Non-dist	359.84	59.97
At1303	907.5	11	Non-dist	469.16	78.19
At1303	907.5	12	Non-dist	392.28	65.38
At1303	907.5	13	Non-dist	406.12	67.69
At1303	907.5	14	Non-dist	352.72	58.79
At1303	907.5	15	Non-dist	0	0
At1303	907.5	16	Non-dist	426.72	71.12
At1303	907.5	17	Non-dist	391.96	65.33
At1303	907.5	18	Non-dist	406	67.67
At1303	907.5	19	Non-dist	271.4	45.23
At1303	907.5	20	Non-dist	232.56	38.76
At1306	1380	1	Non-dist	278.36	46.39
At1306	1380	2	Non-dist	431.6	71.93
At1306	1380	3	Non-dist	380.16	63.36
At1306	1380	4	Non-dist	464.24	77.37
At1306	1380	5	Non-dist	340	56.67
At1306	1380	6	Non-dist	327.6	54.6
At1306	1380	7	Non-dist	398.72	66.45
At1306	1380	8	Non-dist	420.68	70.11
At1306	1380	9	Non-dist	445.96	74.33
At1306	1380	10	Non-dist	340.56	56.76
At1306	1380	11	Non-dist	395.68	65.95
At1306	1380	12	Non-dist	414.08	69.01
At1306	1380	13	Non-dist	475.32	79.22
At1306	1380	14	Non-dist	411.88	68.65
At1306	1380	15	Non-dist	0	0
At1306	1380	16	Non-dist	391.04	65.17
At1306	1380	17	Non-dist	458.4	76.4
At1306	1380	18	Non-dist	348.52	58.09
At1306	1380	19	Non-dist	251.04	41.84
At1306	1380	20	Non-dist	196.92	32.82
At1308	1545.5	1	Non-dist	290.48	48.41
At1308	1545.5	2	Non-dist	446.92	74.49
At1308	1545.5	3	Non-dist	352.36	58.73
At1308	1545.5	4	Non-dist	315.04	52.51
At1308	1545.5	5	Non-dist	349.64	58.27
At1308	1545.5	6	Non-dist	128.68	21.45
At1308	1545.5	7	Non-dist	388.08	64.68
At1308	1545.5	8	Non-dist	304.6	50.77
At1308	1545.5	9	Non-dist	357.08	59.51
At1308	1545.5	10	Non-dist	352.88	58.81
At1308	1545.5	11	Non-dist	235.4	39.23
At1308	1545.5	12	Non-dist	406.36	67.73
At1308	1545.5	13	Non-dist	344.84	57.47
At1308	1545.5	14	Non-dist	304.52	50.75
At1308	1545.5	15	Non-dist	343.12	57.19
At1308	1545.5	16	Non-dist	322.8	53.8
At1308	1545.5	17	Non-dist	369.52	61.59
At1308	1545.5	18	Non-dist	300.2	50.03
At1308	1545.5	19	Non-dist	263.32	43.89
At1308	1545.5	20	Non-dist	316.24	52.71
At1313	1567.5	1	Non-dist	436.44	72.74
At1313	1567.5	2	Non-dist	457.72	76.29
At1313	1567.5	3	Non-dist	338.92	56.49
At1313	1567.5	4	Non-dist	343.36	57.23
At1313	1567.5	5	Non-dist	1.36	0.23
At1313	1567.5	6	Non-dist	341.08	56.85
At1313	1567.5	7	Non-dist	275.4	45.9
At1313	1567.5	8	Non-dist	286.72	47.79
At1313	1567.5	9	Non-dist	600	100
At1313	1567.5	10	Non-dist	409.56	68.26
At1313	1567.5	11	Non-dist	368.68	61.45
At1313	1567.5	12	Non-dist	256.68	42.78
At1313	1567.5	13	Non-dist	418.36	69.73
At1313	1567.5	14	Non-dist	332.68	55.45
At1313	1567.5	15	Non-dist	130.76	21.79
At1313	1567.5	16	Non-dist	433.68	72.28
At1313	1567.5	17	Non-dist	357.8	59.63
At1313	1567.5	18	Non-dist	336.64	56.11
At1313	1567.5	19	Non-dist	342.92	57.15
At1313	1567.5	20	Non-dist	375.6	62.6
At1319	797.5	1	Non-dist	445.72	74.29
At1319	797.5	2	Non-dist	433.24	72.21
At1319	797.5	3	Non-dist	403.64	67.27
At1319	797.5	4	Non-dist	417.28	69.55
At1319	797.5	5	Non-dist	358.8	59.8
At1319	797.5	6	Non-dist	412.84	68.81
At1319	797.5	7	Non-dist	365.2	60.87
At1319	797.5	8	Non-dist	468.64	78.11
At1319	797.5	9	Non-dist	379.2	63.2
At1319	797.5	10	Non-dist	449.28	74.88
At1319	797.5	11	Non-dist	261.72	43.62
At1319	797.5	12	Non-dist	399.2	66.53
At1319	797.5	13	Non-dist	251.79	41.97
At1319	797.5	14	Non-dist	335.72	55.95
At1319	797.5	15	Non-dist	256.32	42.72
At1319	797.5	16	Non-dist	304.12	50.69
At1319	797.5	17	Non-dist	312.68	52.11
At1319	797.5	18	Non-dist	300.24	50.04
At1319	797.5	19	Non-dist	442.36	73.73
At1319	797.5	20	Non-dist	372.25	62.04
At1322	1072.5	1	Non-dist	399.48	66.58
At1322	1072.5	2	Non-dist	271	45.17
At1322	1072.5	3	Non-dist	205.36	34.23
At1322	1072.5	4	Non-dist	107.52	17.92
At1322	1072.5	5	Non-dist	423	70.5
At1322	1072.5	6	Non-dist	157.28	26.21
At1322	1072.5	7	Non-dist	334.12	55.69
At1322	1072.5	8	Non-dist	375.76	62.63
At1322	1072.5	9	Non-dist	72.8	12.13
At1322	1072.5	10	Non-dist	197.52	32.92
At1322	1072.5	11	Non-dist	445.32	74.22
At1322	1072.5	12	Non-dist	324.68	54.11
At1322	1072.5	13	Non-dist	430.4	71.73
At1322	1072.5	14	Non-dist	211.32	35.22
At1322	1072.5	15	Non-dist	346.72	57.79
At1322	1072.5	16	Non-dist	0	0
At1322	1072.5	17	Non-dist	292.08	48.68
At1322	1072.5	18	Non-dist	192.2	32.03
At1322	1072.5	19	Non-dist	375.68	62.61
At1322	1072.5	20	Non-dist	411.8	68.63
At1325	962.5	1	Non-dist	370.28	61.71
At1325	962.5	2	Non-dist	475.52	79.25
At1325	962.5	3	Non-dist	373.12	62.19
At1325	962.5	4	Non-dist	411.2	68.53
At1325	962.5	5	Non-dist	359.76	59.96
At1325	962.5	6	Non-dist	252.16	42.03
At1325	962.5	7	Non-dist	325.6	54.27
At1325	962.5	8	Non-dist	403.64	67.27
At1325	962.5	9	Non-dist	450.96	75.16
At1325	962.5	10	Non-dist	403.12	67.19
At1325	962.5	11	Non-dist	339.08	56.51
At1325	962.5	12	Non-dist	329	54.83
At1325	962.5	13	Non-dist	457.28	76.21
At1325	962.5	14	Non-dist	289.56	48.26
At1325	962.5	15	Non-dist	238.32	39.72
At1325	962.5	16	Non-dist	298.76	49.79
At1325	962.5	17	Non-dist	388.96	64.83
At1325	962.5	18	Non-dist	221.24	36.87
At1325	962.5	19	Non-dist	25.4	4.23
At1325	962.5	20	Non-dist	316.16	52.69

## Sheet: long-term_aggression
Colony	Col_size	Treatment	Individual	AggressionScore	Y/N Aggression
At1304	1155	Disturb	1	2	1
At1304	1155	Disturb	2	1	0
At1304	1155	Disturb	3	1	0
At1304	1155	Disturb	4	1	0
At1304	1155	Disturb	5	1	0
At1304	1155	Disturb	6	1	0
At1304	1155	Disturb	7	1	0
At1304	1155	Disturb	8	1	0
At1304	1155	Disturb	9	1	0
At1304	1155	Disturb	10	1	0
At1304	1155	Disturb	11	1	0
At1304	1155	Disturb	12	1	0
At1304	1155	Disturb	13	2	1
At1304	1155	Disturb	14	1	0
At1304	1155	Disturb	15	3	1
At1304	1155	Disturb	16	3	1
At1304	1155	Disturb	17	2	1
At1304	1155	Disturb	18	1	0
At1304	1155	Disturb	19	1	0
At1304	1155	Disturb	20	1	0
At1307	1100	Disturb	1	3	1
At1307	1100	Disturb	2	1	0
At1307	1100	Disturb	3	2	1
At1307	1100	Disturb	4	3	1
At1307	1100	Disturb	5	3	1
At1307	1100	Disturb	6	1	0
At1307	1100	Disturb	7	1	0
At1307	1100	Disturb	8	2	1
At1307	1100	Disturb	9	1	0
At1307	1100	Disturb	10	2	1
At1307	1100	Disturb	11	3	1
At1307	1100	Disturb	12	1	0
At1307	1100	Disturb	13	1	0
At1307	1100	Disturb	14	1	0
At1307	1100	Disturb	15	1	0
At1307	1100	Disturb	16	1	0
At1307	1100	Disturb	17	1	0
At1307	1100	Disturb	18	1	0
At1307	1100	Disturb	19	1	0
At1307	1100	Disturb	20	1	0
At1314	1735	Disturb	1	2	1
At1314	1735	Disturb	2	1	0
At1314	1735	Disturb	3	1	0
At1314	1735	Disturb	4	1	0
At1314	1735	Disturb	5	1	0
At1314	1735	Disturb	6	1	0
At1314	1735	Disturb	7	1	0
At1314	1735	Disturb	8	1	0
At1314	1735	Disturb	9	1	0
At1314	1735	Disturb	10	1	0
At1314	1735	Disturb	11	3	1
At1314	1735	Disturb	12	1	0
At1314	1735	Disturb	13	1	0
At1314	1735	Disturb	14	2	1
At1314	1735	Disturb	15	1	0
At1314	1735	Disturb	16	2	1
At1314	1735	Disturb	17	1	0
At1314	1735	Disturb	18	1	0
At1314	1735	Disturb	19	1	0
At1314	1735	Disturb	20	1	0
At1316	1100	Disturb	1	1	0
At1316	1100	Disturb	2	1	0
At1316	1100	Disturb	3	1	0
At1316	1100	Disturb	4	1	0
At1316	1100	Disturb	5	1	0
At1316	1100	Disturb	6	1	0
At1316	1100	Disturb	7	2	1
At1316	1100	Disturb	8	1	0
At1316	1100	Disturb	9	3	1
At1316	1100	Disturb	10	1	0
At1316	1100	Disturb	11	3	1
At1316	1100	Disturb	12	2	1
At1316	1100	Disturb	13	2	1
At1316	1100	Disturb	14	3	1
At1316	1100	Disturb	15	2	1
At1316	1100	Disturb	16	3	1
At1316	1100	Disturb	17	1	0
At1316	1100	Disturb	18	1	0
At1316	1100	Disturb	19	1	0
At1316	1100	Disturb	20	1	0
At1321		Disturb	1	2	1
At1321	1100	Disturb	2	3	1
At1321	1100	Disturb	3	3	1
At1321	1100	Disturb	4	2	1
At1321	1100	Disturb	5	2	1
At1321	1100	Disturb	6	2	1
At1321	1100	Disturb	7	2	1
At1321	1100	Disturb	8	3	1
At1321	1100	Disturb	9	3	1
At1321	1100	Disturb	10	2	1
At1321	1100	Disturb	11	2	1
At1321	1100	Disturb	12	2	1
At1321	1100	Disturb	13	2	1
At1321	1100	Disturb	14	3	1
At1321	1100	Disturb	15	3	1
At1321	1100	Disturb	16	3	1
At1321	1100	Disturb	17	3	1
At1321	1100	Disturb	18	2	1
At1321	1100	Disturb	19	3	1
At1321	1100	Disturb	20	3	1
At1324	330	Disturb	1	2	1
At1324	330	Disturb	2	1	0
At1324	330	Disturb	3	1	0
At1324	330	Disturb	4	1	0
At1324	330	Disturb	5	1	0
At1324	330	Disturb	6	2	1
At1324	330	Disturb	7	1	0
At1324	330	Disturb	8	1	0
At1324	330	Disturb	9	3	1
At1324	330	Disturb	10	1	0
At1324	330	Disturb	11	1	0
At1324	330	Disturb	12	1	0
At1324	330	Disturb	13	1	0
At1324	330	Disturb	14	2	1
At1324	330	Disturb	15	1	0
At1324	330	Disturb	16	2	1
At1324	330	Disturb	17	1	0
At1324	330	Disturb	18	1	0
At1324	330	Disturb	19	2	1
At1324	330	Disturb	20	1	0
At1303	907.5	DoNotDis	1	1	0
At1303	907.5	DoNotDis	2	2	1
At1303	907.5	DoNotDis	3	1	0
At1303	907.5	DoNotDis	4	2	1
At1303	907.5	DoNotDis	5	1	0
At1303	907.5	DoNotDis	6	1	0
At1303	907.5	DoNotDis	7	1	0
At1303	907.5	DoNotDis	8	1	0
At1303	907.5	DoNotDis	9	1	0
At1303	907.5	DoNotDis	10	1	0
At1303	907.5	DoNotDis	11	1	0
At1303	907.5	DoNotDis	12	1	0
At1303	907.5	DoNotDis	13	2	1
At1303	907.5	DoNotDis	14	3	1
At1303	907.5	DoNotDis	15	1	0
At1303	907.5	DoNotDis	16	2	1
At1303	907.5	DoNotDis	17	2	1
At1303	907.5	DoNotDis	18	1	0
At1303	907.5	DoNotDis	19	1	0
At1303	907.5	DoNotDis	20	1	0
At1306	1380	DoNotDis	1	1	0
At1306	1380	DoNotDis	2	1	0
At1306	1380	DoNotDis	3	1	0
At1306	1380	DoNotDis	4	1	0
At1306	1380	DoNotDis	5	1	0
At1306	1380	DoNotDis	6	1	0
At1306	1380	DoNotDis	7	1	0
At1306	1380	DoNotDis	8	1	0
At1306	1380	DoNotDis	9	1	0
At1306	1380	DoNotDis	10	1	0
At1306	1380	DoNotDis	11	1	0
At1306	1380	DoNotDis	12	2	1
At1306	1380	DoNotDis	13	3	1
At1306	1380	DoNotDis	14	2	1
At1306	1380	DoNotDis	15	1	0
At1306	1380	DoNotDis	16	1	0
At1306	1380	DoNotDis	17	2	1
At1306	1380	DoNotDis	18	1	0
At1306	1380	DoNotDis	19	1	0
At1306	1380	DoNotDis	20	1	0
At1308	1545.5	DoNotDis	1	1	0
At1308	1545.5	DoNotDis	2	1	0
At1308	1545.5	DoNotDis	3	1	0
At1308	1545.5	DoNotDis	4	1	0
At1308	1545.5	DoNotDis	5	1	0
At1308	1545.5	DoNotDis	6	1	0
At1308	1545.5	DoNotDis	7	1	0
At1308	1545.5	DoNotDis	8	1	0
At1308	1545.5	DoNotDis	9	1	0
At1308	1545.5	DoNotDis	10	2	1
At1308	1545.5	DoNotDis	11	1	0
At1308	1545.5	DoNotDis	12	1	0
At1308	1545.5	DoNotDis	13	1	0
At1308	1545.5	DoNotDis	14	1	0
At1308	1545.5	DoNotDis	15	2	1
At1308	1545.5	DoNotDis	16	2	1
At1308	1545.5	DoNotDis	17	1	0
At1308	1545.5	DoNotDis	18	1	0
At1308	1545.5	DoNotDis	19	1	0
At1308	1545.5	DoNotDis	20	1	0
At1313	1567.5	DoNotDis	1	1	0
At1313	1567.5	DoNotDis	2	1	0
At1313	1567.5	DoNotDis	3	1	0
At1313	1567.5	DoNotDis	4	2	1
At1313	1567.5	DoNotDis	5	3	1
At1313	1567.5	DoNotDis	6	2	1
At1313	1567.5	DoNotDis	7	1	0
At1313	1567.5	DoNotDis	8	1	0
At1313	1567.5	DoNotDis	9	1	0
At1313	1567.5	DoNotDis	10	1	0
At1313	1567.5	DoNotDis	11	3	1
At1313	1567.5	DoNotDis	12	2	1
At1313	1567.5	DoNotDis	13	2	1
At1313	1567.5	DoNotDis	14	3	1
At1313	1567.5	DoNotDis	15	2	1
At1313	1567.5	DoNotDis	16	2	1
At1313	1567.5	DoNotDis	17	1	0
At1313	1567.5	DoNotDis	18	1	0
At1313	1567.5	DoNotDis	19	2	1
At1313	1567.5	DoNotDis	20	1	0
At1319	797.5	DoNotDis	1	1	0
At1319	797.5	DoNotDis	2	1	0
At1319	797.5	DoNotDis	3	1	0
At1319	797.5	DoNotDis	4	1	0
At1319	797.5	DoNotDis	5	2	1
At1319	797.5	DoNotDis	6	1	0
At1319	797.5	DoNotDis	7	1	0
At1319	797.5	DoNotDis	8	1	0
At1319	797.5	DoNotDis	9	1	0
At1319	797.5	DoNotDis	10	1	0
At1319	797.5	DoNotDis	11	1	0
At1319	797.5	DoNotDis	12	1	0
At1319	797.5	DoNotDis	13	1	0
At1319	797.5	DoNotDis	14	3	1
At1319	797.5	DoNotDis	15	1	0
At1319	797.5	DoNotDis	16	1	0
At1319	797.5	DoNotDis	17	1	0
At1319	797.5	DoNotDis	18	1	0
At1319	797.5	DoNotDis	19	1	0
At1319	797.5	DoNotDis	20	1	0
At1322	1072.5	DoNotDis	1	2	1
At1322	1072.5	DoNotDis	2	1	0
At1322	1072.5	DoNotDis	3	1	0
At1322	1072.5	DoNotDis	4	1	0
At1322	1072.5	DoNotDis	5	1	0
At1322	1072.5	DoNotDis	6	2	1
At1322	1072.5	DoNotDis	7	1	0
At1322	1072.5	DoNotDis	8	1	0
At1322	1072.5	DoNotDis	9	1	0
At1322	1072.5	DoNotDis	10	1	0
At1322	1072.5	DoNotDis	11	1	0
At1322	1072.5	DoNotDis	12	1	0
At1322	1072.5	DoNotDis	13	1	0
At1322	1072.5	DoNotDis	14	2	1
At1322	1072.5	DoNotDis	15	2	1
At1322	1072.5	DoNotDis	16	1	0
At1322	1072.5	DoNotDis	17	1	0
At1322	1072.5	DoNotDis	18	1	0
At1322	1072.5	DoNotDis	19	1	0
At1322	1072.5	DoNotDis	20	1	0
At1325	962.5	DoNotDis	1	1	0
At1325	962.5	DoNotDis	2	1	0
At1325	962.5	DoNotDis	3	1	0
At1325	962.5	DoNotDis	4	1	0
At1325	962.5	DoNotDis	5	1	0
At1325	962.5	DoNotDis	6	1	0
At1325	962.5	DoNotDis	7	1	0
At1325	962.5	DoNotDis	8	1	0
At1325	962.5	DoNotDis	9	1	0
At1325	962.5	DoNotDis	10	1	0
At1325	962.5	DoNotDis	11	1	0
At1325	962.5	DoNotDis	12	1	0
At1325	962.5	DoNotDis	13	1	0
At1325	962.5	DoNotDis	14	1	0
At1325	962.5	DoNotDis	15	1	0
At1325	962.5	DoNotDis	16	1	0
At1325	962.5	DoNotDis	17	1	0
At1325	962.5	DoNotDis	18	1	0
At1325	962.5	DoNotDis	19	1	0
At1325	962.5	DoNotDis	20	1	0

## Sheet: long-term_foraging
Colony	Col_size	Treatment	Start weight	End weight	difference in weight	No-ants in foraging pot	size-sdj-number of ants
At1304	1155	Disturba	35	34	2.86	114	0.1
At1307	1100	Disturba	31	30	3.23	325	0.3
At1314	1735	Disturba	30	29	3.33	262	0.15
At1316	1100	Disturba	36	35	2.78	213	0.19
At1321	1100	Disturba	34	33	2.94	273	0.25
At1324	330	Disturba	35	34	2.86	114	0.35
At1303	907.5	non-dist	29	27	6.9	225	0.25
At1306	1380	non-dist	30	26	13.33	280	0.2
At1308	1545.5	non-dist	29	26	10.34	121	0.08
At1313	1567.5	non-dist	28	25	10.71	449	0.29
At1319	797.5	non-dist	28	27	3.57	163	0.2
At1322	1072.5	non-dist	30	27	10	215	0.2
At1325	962.5	non-dist	33	31	6.06	34	0.04

## Sheet: long-term-immunity
colony	colony1	worker	treatment	PO1	PO2	avgPO	avgPOln	PPO1	PPO2	avgPPO	avgPPOln	plate
1303	a	3	0	1.211	1.182	1.1965	0.179401		3.406	3.406	1.22554	4
1303	a	7	0	NA	NA	NA		18.108	16.736	17.422	2.85773	4			number	Unique numerical ant id
1303	a	10	0	0.937	0.96	0.9485	-0.0528735		2.94	2.94	1.07841	4			treatment	0
1303	a	9	0	3.194	3.738	3.466	1.243	22.485	19.79	21.1375	3.05105	4				1
1303	a	8	0	26.768	27.688	27.228	3.30425	46.545	32.506	39.5255	3.67695	4			plate	plate the sample ran on
1303	a	2	0	NA	NA	NA		27.913	28.587	28.25	3.34109	4
1303	a	4	0	1.382	1.333	1.3575	0.305645	31.627	25.049	28.338	3.3442	5
1303	a	6	0	1.493	1.406	1.4495	0.371219	24.654	18.788	21.721	3.07828	5
1303	a	1	0	5.218	4.669	4.9435	1.59807	13.428	11.916	12.672	2.53939	6
1303	a	5	0	1.846	2.465	2.1555	0.768023	19.59	12.089	15.8395	2.76251	7
1306	c	18	0	31.618	NA	NA		32.373	27.389	29.881	3.39722	3
1306	c	19	0	13.285	20.019	16.652	2.81253	32.945	30.525	31.735	3.45742	3
1306	c	11	0	NA	NA	NA		6.028	NA	6.028	1.79642	3
1306	c	16	0	1.481	NA	NA		9.975	17.752	13.8635	2.62926	3
1306	c	14	0	NA	NA	NA			50.908	50.908	3.93002	3
1306	c	20	0	NA	NA	NA		7.307	8.666	7.9865	2.07775	3
1306	c	11	0	NA	1.615	1.615	0.479335	28.206	33.886	31.046	3.43547	3
1306	c	17	0	NA	NA	NA		18.341	21.212	19.7765	2.98449	3
1306	c	12	0	NA	NA	NA		52.143	43.936	48.0395	3.87202	3
1306	c	2	0	1.277	1.402	1.3395	0.292296	21.056	18.514	19.785	2.98492	4
1306	c	1	0	5.453	5.468	5.4605	1.69754	48.425	37.576	43.0005	3.76121	4
1306	c	4	0	2.131	2.105	2.118	0.750472	10.966	10.405	10.6855	2.36889	4
1306	c	8	0	NA	NA	NA			NA	NA		4
1306	c	6	0	1.874	NA	1.874	0.628075	30.015	27.187	28.601	3.35344	4
1306	c	10	0	1.663	1.654	1.6585	0.505914	22.44	20.627	21.5335	3.06961	4
1306	c	3	0	1.199	1.22	1.2095	0.190207	19.321	15.521	17.421	2.85768	5
1306	c	7	0	0.717	0.757	0.737	-0.305167	26.67	21.301	23.9855	3.17745	7
1306	c	9	0	0.392	0.443	0.4175	-0.873471	8.619	10.38	9.4995	2.25124	7
1306	c	5	0	1.258	1.223	1.2405	0.215515	21.817	11.204	16.5105	2.804	7
1308	e	3	0	2.187	2.354	2.2705	0.82	30.394	14.6	22.497	3.11338	1
1308	e	4	0	0.764	0.845	0.8045	-0.217534	15.761	7.042	11.4015	2.43374	1
1308	e	10	0	6.536	6.345	6.4405	1.86261	12.129	11.555	11.842	2.47165	1
1308	e	8	0	4.388	5.096	4.742	1.55646	13.21	27.31	20.26	3.00865	1
1308	e	5	0	0.846	1.374	1.11	0.10436	23.845	21.075	22.46	3.11174	1
1308	e	2	0	NA	0.262	0.262	-1.33941	33.745	30.38	32.0625	3.46769	1
1308	e	9	0	NA	2.878	2.878	1.0571	21.341	12.13	16.7355	2.81753	1
1313	f	3	0	0.885	0.986	0.9355	-0.0666741	10.268	11.134	10.701	2.37034	6
1313	f	7	0	1.365	1.367	1.366	0.311887	4.644	6.221	5.4325	1.6924	6
1313	f	8	0	1.375	0.772	1.0735	0.0709243	NA	9.212	9.212	2.22051	6
1313	f	1	0	3.238	3.347	3.2925	1.19165	6.122	7.544	6.833	1.92176	6
1313	f	5	0	NA	1.34	1.34	0.29267	1.591	1.867	1.729	0.547543	6
1313	f	10	0	NA	0.737	0.737	-0.305167	1.912	0.4	1.156	0.144966	7
1313	f	2	0	0.943	1.135	1.039	0.0382587	12.234	10.376	11.305	2.42525	7
1313	f	4	0	1.118	1.288	1.203	0.184818	14.151	12.393	13.272	2.58566	7
1313	f	6	0	1.212	1.47	1.341	0.293416	17.039	19.43	18.2345	2.90332	7
1313	f	9	0	1.893	1.746	1.8195	0.598562	11.466	10.92	11.193	2.41529	7
1319	i	8	0	1.291	NA	1.291	0.255417	9.486	12.859	11.1725	2.41346	1
1319	i	6	0	NA	NA	NA		1.586	1.768	1.677	0.517006	1
1319	i	10	0	0.473	NA	0.473	-0.74866	3.2	1.863	2.5315	0.928812	1
1319	i	5	0	2.482	4	3.241	1.17588	6.719	10.738	8.7285	2.16659	6
1322	k	3	0	0.898	1.283	1.0905	0.0866363	31.073	20.169	25.621	3.24341	3
1322	k	1	0	NA	NA	NA		22.44	NA	22.44	3.11085	3
1322	k	4	0	5.298	NA	5.298	1.66733	41.055	36.038	38.5465	3.65187	3
1322	k	7	0	NA	NA	NA		47.807	47.918	47.8625	3.86833	3
1322	k	2	0	9.414	11.086	10.25	2.32728	62.4	62.084	62.242	4.13103	5
1325	m	10	0	NA	18.8	18.8	2.93386		NA	NA		4
1325	m	4	0	9.801	10.99	10.3955	2.34137	34.928	31.882	33.405	3.50871	4
1325	m	7	0	4.701	4.118	4.4095	1.48376	35.984	37.827	36.9055	3.60836	4
1325	m	2	0	4.721	4.977	4.849	1.57877	20.418	18.517	19.4675	2.96875	4
1325	m	1	0	2.676	2.547	2.6115	0.959925	17.316	10.082	13.699	2.61732	4
1325	m	6	0	NA	NA	NA		18.919	13.735	16.327	2.79282	5
1325	m	9	0	NA	2.241	2.241	0.806922	17.157	16.754	16.9555	2.83059	5
1325	m	5	0	2.697	2.825	2.761	1.01559	24.909	23.429	24.169	3.18507	5
1325	m	3	0	2.685	2.994	2.8395	1.04363	7.908	9.341	8.6245	2.15461	6
1325	m	8	0	NA	1.572	1.572	0.452349	27.372	28.7	28.036	3.33349	6
1304	b	6	1	2.541	2.342	2.4415	0.892613	38.195	40.285	39.24	3.6697	5
1304	b	9	1	5.225	5.377	5.301	1.6679	25.64	24.56	25.1	3.22287	5
1304	b	2	1	1.699	2.133	1.916	0.65024	5.633	6.298	5.9655	1.78599	6
1304	b	1	1	NA	0.67	0.67	-0.400478	7.232	6.266	6.749	1.90939	6
1304	b	3	1	NA	0.928	0.928	-0.0747235	15.834	13.491	14.6625	2.68529	6
1304	b	8	1	0.573	0.508	0.5405	-0.615261	1.112	0.863	0.9875	-0.0125788	6
1304	b	1	1	0.827	1.054	0.9405	-0.0613436	4.178	5.295	4.7365	1.5553	6
1304	b	10	1	NA	NA	NA		0.859	0.769	0.814	-0.205795	6
1304	b	5	1	2.189	2.511	2.35	0.854415	27.031	24.829	25.93	3.2554	7
1304	b	4	1	1.061	0.987	1.024	0.0237165	9.664	8.676	9.17	2.21594	7
1307	d	8	1	1.609	1.589	1.599	0.469378	16.662	18.192	17.427	2.85802	5
1307	d	4	1	6.35	5.442	5.896	1.77427	28.404	22.511	25.4575	3.23701	6
1307	d	2	1	8.121	6.913	7.517	2.01717	23.258	22.711	22.9845	3.13482	6
1307	d	6	1	12.903	17.198	15.0505	2.71141	27.24	24.881	26.0605	3.26042	6
1307	d	1	1	NA	3.989	3.989	1.38354	12.851	13.839	13.345	2.59114	6
1307	d	10	1	2.262	2.211	2.2365	0.804912	13.379	15.839	14.609	2.68164	6
1307	d	9	1	0.714	0.706	0.71	-0.34249	4.883	6.154	5.5185	1.70811	6
1307	d	3	1	0.403	0.377	0.39	-0.941609	4.891	4.627	4.759	1.56004	7
1307	d	7	1	3.266	4.013	3.6395	1.29185	27.946	21.604	24.775	3.20984	7
1314	g	7	1	1.643	2.567	2.105	0.744315	12.902	11.048	11.975	2.48282	1
1314	g	6	1	1.518	1.349	1.4335	0.360119	19.211	13.495	16.353	2.79441	1
1314	g	4	1	1.776	1.567	1.6715	0.513721	28.248	NA	28.248	3.34102	1
1314	g	8	1	1.304	1.35	1.327	0.282921	5.251	7.353	6.302	1.84087	1
1314	g	10	1	NA	NA	NA		14.67	29.921	22.2955	3.10438	1
1314	g	5	1	0.307	NA	0.307	-1.18091	50.513	58.395	54.454	3.99736	1
1314	g	13	1	8.169	2.926	5.5475	1.71335	68.843	67.807	68.325	4.22428	3
1314	g	19	1	2.427	NA	2.427	0.886656	4.63	NA	4.63	1.53256	3
1314	g	18	1	NA	2.92	2.92	1.07158	9.811	8.981	9.396	2.24028	3
1314	g	14	1	NA	NA	NA		49.396	39.298	44.347	3.79205	3
1314	g	16	1	5.63	5.406	5.518	1.70802	51.725	47.887	49.806	3.90814	5
1314	g	15	1	11.408	10.246	10.827	2.38204	61.955	68.484	65.2195	4.17776	5
1314	g	12	1	13.791	20.28	17.0355	2.8353	54.699	56.078	55.3885	4.01437	5
1316	h	2	1	6.075	6.543	6.309	1.84198	32.592	33.846	33.219	3.50312	5
1316	h	7	1	2.464	2.529	2.4965	0.91489	32.054	32.87	32.462	3.48007	5
1316	h	6	1	1.388	1.621	1.5045	0.408461	18.433	12.067	15.25	2.72458	6
1316	h	5	1	1.112	0.961	1.0365	0.0358497	7.028	8.018	7.523	2.01796	6
1316	h	4	1	1.953	1.756	1.8545	0.617615	4.376	3.939	4.1575	1.42491	6
1316	h	8	1	1.127	NA	1.127	0.119559	24.881	24.428	24.6545	3.20496	7
1316	h	3	1	4.08	2.77	3.425	1.2311	20.623	19.486	20.0545	2.99845	7
1316	h	10	1	4.232	3.498	3.865	1.35196	9.394	9.8	9.597	2.26145	7
1316	h	1	1	1.671	2.04	1.8555	0.618154	28.422	27.397	27.9095	3.32897	7
1316	h	9	1	1.327	0.838	1.0825	0.0792732	19.893	18.223	19.058	2.94749	7
1321	j	7	1	2.153	2.118	2.1355	0.758701	11.802	8.382	10.092	2.31174	1
1321	j	6	1	0.949	NA	0.949	-0.0523465	53.215	53.315	53.265	3.97528	1
1321	j	3	1	5.048	6.237	5.6425	1.73033	55.238	13.561	34.3995	3.53804	1
1321	j	10	1	5.906	7.576	6.741	1.90821	33.427	30.714	32.0705	3.46794	1
1321	j	1	1	9.437	5.647	7.542	2.02049	21.862	27.547	24.7045	3.20699	1
1321	j	8	1	0.45	0.884	0.667	-0.404965	29.219	37.628	33.4235	3.50926	1
1321	j	5	1	0.849	0.744	0.7965	-0.227528	78.864	78.358	78.611	4.36451	1
1321	j	4	1	NA	NA	NA		49.619	40.619	45.119	3.8093	3
1321	j	3	1	1.2	1.816	1.508	0.410784	28.433	29.405	28.919	3.3645	3
1321	j	7	1	0.954	NA	NA				NA		3
1321	j	5	1	NA	NA	NA		10.203	11.739	10.971	2.39526	3
1321	j	10	1	NA	NA	NA			7.193	7.193	1.97311	3
1321	j	8	1	NA	NA	NA		55.348	55.005	55.1765	4.01054	3
1321	j	2	1	2.557	4.147	3.352	1.20956	45.686	42.576	44.131	3.78716	5
1321	j	3	1	NA	NA	NA			8.232	8.232	2.10803	5
1321	j	6	1	NA	NA	NA		54.828	42.885	48.8565	3.88889	5
1324	l	4	1	4.254	4.149	4.2015	1.43544	5.096	5.824	5.46	1.69745	4
1324	l	2	1	NA	0.614	0.614	-0.48776		NA	NA		4
1324	l	7	1	0.839	0.617	0.728	-0.317454	1.573	NA	1.573	0.452985	4
1324	l	1	1	2.11	1.934	2.022	0.704087	7.946	8.039	7.9925	2.0785	4
1324	l	6	1	2.595	3.096	2.8455	1.04574	4.676	4.612	4.644	1.53558	4
1324	l	8	1	1.315	1.189	1.252	0.224742	3.174	NA	3.174	1.15499	4
1324	l	10	1	1.196	1.217	1.2065	0.187724	1.921	2.546	2.2335	0.80357	5
1324	l	9	1	4.891	4.616	4.7535	1.55888	10.567	13.104	11.8355	2.4711	6
1324	l	3	1	1.044	0.975	1.0095	0.00945516	3.92	3.942	3.931	1.36889	7
1324	l	5	1	NA	NA	NA		6.381	6.849	6.615	1.88934	7

## Sheet: short-term_phototactic
Colony	Treatment	Ant	Time in light	Percentage	Timing				Colony	Treatment	Ant	Time in light	Percentage	Timing
1303	Disturbance	1	0	0	2weekdisturbed				1303	Disturbance	1	324.1	54.0167	2weeksundisturbed
1303	Disturbance	2	182.35	30.3917	2weekdisturbed				1303	Disturbance	2	21.25	3.54167	2weeksundisturbed
1303	Disturbance	3	0	0	2weekdisturbed				1303	Disturbance	3	457.4	76.2333	2weeksundisturbed
1303	Disturbance	4	122.1	20.35	2weekdisturbed				1303	Disturbance	4	454.9	75.8167	2weeksundisturbed
1303	Disturbance	5	341.8	56.9667	2weekdisturbed				1303	Disturbance	5	452.7	75.45	2weeksundisturbed
1303	Disturbance	6	252.85	42.1417	2weekdisturbed				1303	Disturbance	6	0	0	2weeksundisturbed
1303	Disturbance	7	0	0	2weekdisturbed				1303	Disturbance	7	468.55	78.0917	2weeksundisturbed
1303	Disturbance	8	427	71.1667	2weekdisturbed				1303	Disturbance	8	377.6	62.9333	2weeksundisturbed
1303	Disturbance	9	28.1	4.68333	2weekdisturbed				1303	Disturbance	9	326	54.3333	2weeksundisturbed
1303	Disturbance	10	342.8	57.1333	2weekdisturbed				1303	Disturbance	10	351.05	58.5083	2weeksundisturbed
1303	Disturbance	11	473.5	78.9167	2weekdisturbed				1303	Disturbance	11	420.25	70.0417	2weeksundisturbed
1303	Disturbance	12	454.1	75.6833	2weekdisturbed				1303	Disturbance	12	216.45	36.075	2weeksundisturbed
1303	Disturbance	13	44.6	7.43333	2weekdisturbed				1303	Disturbance	13	304.85	50.8083	2weeksundisturbed
1303	Disturbance	14	357.9	59.65	2weekdisturbed				1303	Disturbance	14	393.45	65.575	2weeksundisturbed
1303	Disturbance	15	160.7	26.7833	2weekdisturbed				1303	Disturbance	15	156.6	26.1	2weeksundisturbed
1303	Disturbance	16	5.5	0.916667	2weekdisturbed				1303	Disturbance	16	315.8	52.6333	2weeksundisturbed
1303	Disturbance	17	444.9	74.15	2weekdisturbed				1303	Disturbance	17	469.7	78.2833	2weeksundisturbed
1303	Disturbance	18	523.35	87.225	2weekdisturbed				1303	Disturbance	18	447.5	74.5833	2weeksundisturbed
1306	Disturbance	1	366.5	61.0833	2weekdisturbed				1306	Disturbance	1	349.55	58.2583	2weeksundisturbed
1306	Disturbance	2	533.15	88.8583	2weekdisturbed				1306	Disturbance	2	336.45	56.075	2weeksundisturbed
1306	Disturbance	3	464.55	77.425	2weekdisturbed				1306	Disturbance	3	50.5	8.41667	2weeksundisturbed
1306	Disturbance	4	475.25	79.2083	2weekdisturbed				1306	Disturbance	4	395.05	65.8417	2weeksundisturbed
1306	Disturbance	5	543.15	90.525	2weekdisturbed				1306	Disturbance	5	412.5	68.75	2weeksundisturbed
1306	Disturbance	6	302.75	50.4583	2weekdisturbed				1306	Disturbance	6	364.45	60.7417	2weeksundisturbed
1306	Disturbance	7	382.2	60.8599	2weekdisturbed				1306	Disturbance	7	260.29	43.3817	2weeksundisturbed
1306	Disturbance	8	488.65	77.8105	2weekdisturbed				1306	Disturbance	8	409.6	68.2667	2weeksundisturbed
1306	Disturbance	9	103.35	16.457	2weekdisturbed				1306	Disturbance	9	275.65	45.9417	2weeksundisturbed
1306	Disturbance	10	525.05	83.6067	2weekdisturbed				1306	Disturbance	10	479.35	79.8917	2weeksundisturbed
1306	Disturbance	11	86.75	13.8137	2weekdisturbed				1306	Disturbance	11	347.8	57.9667	2weeksundisturbed
1306	Disturbance	12	509.35	81.1067	2weekdisturbed				1306	Disturbance	12	439.85	73.3083	2weeksundisturbed
1306	Disturbance	13	342.75	57.125	2weekdisturbed				1306	Disturbance	13	292.25	48.7083	2weeksundisturbed
1306	Disturbance	14	419	69.8333	2weekdisturbed				1306	Disturbance	14	350.3	58.3833	2weeksundisturbed
1306	Disturbance	15	258.95	43.1583	2weekdisturbed				1306	Disturbance	15	244.55	40.7583	2weeksundisturbed
1306	Disturbance	16	249.9	41.65	2weekdisturbed				1306	Disturbance	16	380.05	63.3417	2weeksundisturbed
1306	Disturbance	17	1.25	0.208333	2weekdisturbed				1306	Disturbance	17	325.25	54.2083	2weeksundisturbed
1306	Disturbance	18	341.9	56.9833	2weekdisturbed				1306	Disturbance	18	315.55	52.5917	2weeksundisturbed
1314	Disturbance	1	332	55.3333	2weekdisturbed				1314	Disturbance	1	321.15	53.525	2weeksundisturbed
1314	Disturbance	2	366.45	61.075	2weekdisturbed				1314	Disturbance	2	391.9	65.3167	2weeksundisturbed
1314	Disturbance	3	217.2	36.2	2weekdisturbed				1314	Disturbance	3	317.45	52.9083	2weeksundisturbed
1314	Disturbance	4	281.55	46.925	2weekdisturbed				1314	Disturbance	4	263.85	43.975	2weeksundisturbed
1314	Disturbance	5	314.1	52.35	2weekdisturbed				1314	Disturbance	5	383.15	63.8583	2weeksundisturbed
1314	Disturbance	6	257.15	42.8583	2weekdisturbed				1314	Disturbance	6	341.95	56.9917	2weeksundisturbed
1314	Disturbance	7	357.05	59.5083	2weekdisturbed				1314	Disturbance	7	282.9	47.15	2weeksundisturbed
1314	Disturbance	8	474.45	79.075	2weekdisturbed				1314	Disturbance	8	278.3	46.3833	2weeksundisturbed
1314	Disturbance	9	462.5	77.0833	2weekdisturbed				1314	Disturbance	9	448.4	74.7333	2weeksundisturbed
1314	Disturbance	10	384.15	64.025	2weekdisturbed				1314	Disturbance	10	311.3	51.8833	2weeksundisturbed
1314	Disturbance	11	367.85	61.3083	2weekdisturbed				1314	Disturbance	11	297.6	49.6	2weeksundisturbed
1314	Disturbance	12	470.8	78.4667	2weekdisturbed				1314	Disturbance	12	333.45	55.575	2weeksundisturbed
1314	Disturbance	13	385.35	64.225	2weekdisturbed				1314	Disturbance	13	286.45	47.7417	2weeksundisturbed
1314	Disturbance	14	467.6	77.9333	2weekdisturbed				1314	Disturbance	14	392.3	65.3833	2weeksundisturbed
1314	Disturbance	15	450.95	75.1583	2weekdisturbed				1314	Disturbance	15	440.65	73.4417	2weeksundisturbed
1314	Disturbance	16	303.75	50.625	2weekdisturbed				1314	Disturbance	16	264.85	44.1417	2weeksundisturbed
1314	Disturbance	17	413.25	68.875	2weekdisturbed				1314	Disturbance	17	360.3	60.05	2weeksundisturbed
1314	Disturbance	18	279.7	46.6167	2weekdisturbed				1314	Disturbance	18	345.4	57.5667	2weeksundisturbed
1319	Disturbance	1	439.1	73.1833	2weekdisturbed				1319	Disturbance	1	357.7	59.6167	2weeksundisturbed
1319	Disturbance	2	530.9	88.4833	2weekdisturbed				1319	Disturbance	2	294.35	49.0583	2weeksundisturbed
1319	Disturbance	3	436.3	72.7167	2weekdisturbed				1319	Disturbance	3	469.7	78.2833	2weeksundisturbed
1319	Disturbance	4	578.75	96.4583	2weekdisturbed				1319	Disturbance	4	483.8	80.6333	2weeksundisturbed
1319	Disturbance	5	326.9	54.4833	2weekdisturbed				1319	Disturbance	5	410.65	68.4417	2weeksundisturbed
1319	Disturbance	6	490.75	81.7917	2weekdisturbed				1319	Disturbance	6	75	12.5	2weeksundisturbed
1319	Disturbance	7	467.35	77.8917	2weekdisturbed				1319	Disturbance	7	390	65	2weeksundisturbed
1319	Disturbance	8	359.6	59.9333	2weekdisturbed				1319	Disturbance	8	331.1	55.1833	2weeksundisturbed
1319	Disturbance	9	396.4	66.0667	2weekdisturbed				1319	Disturbance	9	343.45	57.2417	2weeksundisturbed
1319	Disturbance	10	231.35	38.5583	2weekdisturbed				1319	Disturbance	10	389.9	64.9833	2weeksundisturbed
1319	Disturbance	11	366.7	61.1167	2weekdisturbed				1319	Disturbance	11	397.65	66.275	2weeksundisturbed
1319	Disturbance	12	283.8	47.3	2weekdisturbed				1319	Disturbance	12	347.6	57.9333	2weeksundisturbed
1319	Disturbance	13	460.9	76.8167	2weekdisturbed				1319	Disturbance	13	382.45	63.7417	2weeksundisturbed
1319	Disturbance	14	143.2	23.8667	2weekdisturbed				1319	Disturbance	14	383.65	63.9417	2weeksundisturbed
1319	Disturbance	15	281.7	46.95	2weekdisturbed				1319	Disturbance	15	423.9	70.65	2weeksundisturbed
1319	Disturbance	16	109.3	18.2167	2weekdisturbed				1319	Disturbance	16	250.35	41.725	2weeksundisturbed
1319	Disturbance	17	322.95	53.825	2weekdisturbed				1319	Disturbance	17	217.55	36.2583	2weeksundisturbed
1319	Disturbance	18	0	0	2weekdisturbed				1319	Disturbance	18	361.5	60.25	2weeksundisturbed
1321	Disturbance	1	408.88	68.1467	2weekdisturbed				1321	Disturbance	1	389.25	64.875	2weeksundisturbed
1321	Disturbance	2	456.56	76.0933	2weekdisturbed				1321	Disturbance	2	375.35	62.5583	2weeksundisturbed
1321	Disturbance	3	438.88	73.1467	2weekdisturbed				1321	Disturbance	3	311.25	51.875	2weeksundisturbed
1321	Disturbance	4	559.04	93.1733	2weekdisturbed				1321	Disturbance	4	473.7	78.95	2weeksundisturbed
1321	Disturbance	5	405.36	67.56	2weekdisturbed				1321	Disturbance	5	323.65	53.9417	2weeksundisturbed
1321	Disturbance	6	463	77.1667	2weekdisturbed				1321	Disturbance	6	430.15	71.6917	2weeksundisturbed
1321	Disturbance	7	435.25	72.5417	2weekdisturbed				1321	Disturbance	7	395.15	65.8583	2weeksundisturbed
1321	Disturbance	8	416.45	69.4083	2weekdisturbed				1321	Disturbance	8	282.2	47.0333	2weeksundisturbed
1321	Disturbance	9	386.05	64.3417	2weekdisturbed				1321	Disturbance	9	382.55	63.7583	2weeksundisturbed
1321	Disturbance	10	413	68.8333	2weekdisturbed				1321	Disturbance	10	407.45	67.9083	2weeksundisturbed
1321	Disturbance	11	424.1	70.6833	2weekdisturbed				1321	Disturbance	11	235	39.1667	2weeksundisturbed
1321	Disturbance	12	504.65	84.1083	2weekdisturbed				1321	Disturbance	12	434	72.3333	2weeksundisturbed
1321	Disturbance	13	521.75	78.3408	2weekdisturbed				1321	Disturbance	13	18.2	3.03333	2weeksundisturbed
1321	Disturbance	14	364.1	54.6697	2weekdisturbed				1321	Disturbance	14	289.85	48.3083	2weeksundisturbed
1321	Disturbance	15	361.15	54.2267	2weekdisturbed				1321	Disturbance	15	304.5	50.75	2weeksundisturbed
1321	Disturbance	16	402.6	60.4505	2weekdisturbed				1321	Disturbance	16	449.5	74.9167	2weeksundisturbed
1321	Disturbance	17	448.8	67.3874	2weekdisturbed				1321	Disturbance	17	0	0	2weeksundisturbed
1321	Disturbance	18	436.55	65.548	2weekdisturbed				1321	Disturbance	18	396.3	66.05	2weeksundisturbed
1322	Disturbance	1	336.25	56.0417	2weekdisturbed				1322	Disturbance	1	354.7	59.1167	2weeksundisturbed
1322	Disturbance	2	417.9	69.65	2weekdisturbed				1322	Disturbance	2	460.05	76.675	2weeksundisturbed
1322	Disturbance	3	344.85	57.475	2weekdisturbed				1322	Disturbance	3	411.7	68.6167	2weeksundisturbed
1322	Disturbance	4	383	63.8333	2weekdisturbed				1322	Disturbance	4	381.1	63.5167	2weeksundisturbed
1322	Disturbance	5	290.05	48.3417	2weekdisturbed				1322	Disturbance	5	440	73.3333	2weeksundisturbed
1322	Disturbance	6	309.45	51.575	2weekdisturbed				1322	Disturbance	6	350	58.3333	2weeksundisturbed
1322	Disturbance	7	216.2	36.0333	2weekdisturbed				1322	Disturbance	7	303.9	50.65	2weeksundisturbed
1322	Disturbance	8	416.9	69.4833	2weekdisturbed				1322	Disturbance	8	354.95	59.1583	2weeksundisturbed
1322	Disturbance	9	411.6	68.6	2weekdisturbed				1322	Disturbance	9	407.7	67.95	2weeksundisturbed
1322	Disturbance	10	300.45	50.075	2weekdisturbed				1322	Disturbance	10	329.65	54.9417	2weeksundisturbed
1322	Disturbance	11	293.25	48.875	2weekdisturbed				1322	Disturbance	11	307.4	51.2333	2weeksundisturbed
1322	Disturbance	12	332.85	55.475	2weekdisturbed				1322	Disturbance	12	363.05	60.5083	2weeksundisturbed
1322	Disturbance	13	404.55	67.425	2weekdisturbed				1322	Disturbance	13	409.4	68.2333	2weeksundisturbed
1322	Disturbance	14	394.65	65.775	2weekdisturbed				1322	Disturbance	14	402.75	67.125	2weeksundisturbed
1322	Disturbance	15	175.15	29.1917	2weekdisturbed				1322	Disturbance	15	416.85	69.475	2weeksundisturbed
1322	Disturbance	16	366.3	61.05	2weekdisturbed				1322	Disturbance	16	456.65	76.1083	2weeksundisturbed
1322	Disturbance	17	365.15	60.8583	2weekdisturbed				1322	Disturbance	17	397.35	66.225	2weeksundisturbed
1322	Disturbance	18	436.35	72.725	2weekdisturbed				1322	Disturbance	18	256.05	42.675	2weeksundisturbed
1325	Disturbance	1	528.5	88.0833	2weekdisturbed				1325	Disturbance	1	317.4	52.9	2weeksundisturbed
1325	Disturbance	2	484.25	80.7083	2weekdisturbed				1325	Disturbance	2	368.45	61.4083	2weeksundisturbed
1325	Disturbance	3	418.5	69.75	2weekdisturbed				1325	Disturbance	3	391.2	65.2	2weeksundisturbed
1325	Disturbance	4	412.6	68.7667	2weekdisturbed				1325	Disturbance	4	369.5	61.5833	2weeksundisturbed
1325	Disturbance	5	415.75	69.2917	2weekdisturbed				1325	Disturbance	5	362.15	60.3583	2weeksundisturbed
1325	Disturbance	6	440	73.3333	2weekdisturbed				1325	Disturbance	6	170	28.3333	2weeksundisturbed
1325	Disturbance	7	246.85	41.1417	2weekdisturbed				1325	Disturbance	7	388.05	64.675	2weeksundisturbed
1325	Disturbance	8	486.95	81.1583	2weekdisturbed				1325	Disturbance	8	327.1	54.5167	2weeksundisturbed
1325	Disturbance	9	417.25	69.5417	2weekdisturbed				1325	Disturbance	9	305.7	50.95	2weeksundisturbed
1325	Disturbance	10	454.3	75.7167	2weekdisturbed				1325	Disturbance	10	339.1	56.5167	2weeksundisturbed
1325	Disturbance	11	422.65	70.4417	2weekdisturbed				1325	Disturbance	11	439.5	73.25	2weeksundisturbed
1325	Disturbance	12	563.45	93.9083	2weekdisturbed				1325	Disturbance	12	287.9	47.9833	2weeksundisturbed
1325	Disturbance	13	350.4	58.4	2weekdisturbed				1325	Disturbance	13	424.85	70.8083	2weeksundisturbed
1325	Disturbance	14	440.7	73.45	2weekdisturbed				1325	Disturbance	14	351.65	58.6083	2weeksundisturbed
1325	Disturbance	15	338.1	56.35	2weekdisturbed				1325	Disturbance	15	357.75	59.625	2weeksundisturbed
1325	Disturbance	16	405.7	67.6167	2weekdisturbed				1325	Disturbance	16	260.1	43.35	2weeksundisturbed
1325	Disturbance	17	473.5	78.9167	2weekdisturbed				1325	Disturbance	17	281.8	46.9667	2weeksundisturbed
1325	Disturbance	18	482.85	80.475	2weekdisturbed				1325	Disturbance	18	290.5	48.4167	2weeksundisturbed
1303	Undisturbed	1	531.05	88.5083	2weekdisturbed				1303	Undisturbed	1	290.15	48.3583	2weeksundisturbed
1303	Undisturbed	2	428.4	71.4	2weekdisturbed				1303	Undisturbed	2	437.4	72.9	2weeksundisturbed
1303	Undisturbed	3	405.15	67.525	2weekdisturbed				1303	Undisturbed	3	457.4	76.2333	2weeksundisturbed
1303	Undisturbed	4	0	0	2weekdisturbed				1303	Undisturbed	4	236.1	39.35	2weeksundisturbed
1303	Undisturbed	5	289.4	48.2333	2weekdisturbed				1303	Undisturbed	5	453.9	75.65	2weeksundisturbed
1303	Undisturbed	6	184.75	30.7917	2weekdisturbed				1303	Undisturbed	6	371.3	61.8833	2weeksundisturbed
1303	Undisturbed	7	524.2	87.3667	2weekdisturbed				1303	Undisturbed	7	372.1	62.0167	2weeksundisturbed
1303	Undisturbed	8	454.15	75.6917	2weekdisturbed				1303	Undisturbed	8	326.3	54.3833	2weeksundisturbed
1303	Undisturbed	9	256.85	42.8083	2weekdisturbed				1303	Undisturbed	9	256.85	42.8083	2weeksundisturbed
1303	Undisturbed	10	242.5	40.4167	2weekdisturbed				1303	Undisturbed	10	401	66.8333	2weeksundisturbed
1303	Undisturbed	11	365.5	60.9167	2weekdisturbed				1303	Undisturbed	11	401.7	66.95	2weeksundisturbed
1303	Undisturbed	12	431.55	71.925	2weekdisturbed				1303	Undisturbed	12	412.2	68.7	2weeksundisturbed
1303	Undisturbed	13	335	55.8333	2weekdisturbed				1303	Undisturbed	13	347.35	57.8917	2weeksundisturbed
1303	Undisturbed	14	401.5	66.9167	2weekdisturbed				1303	Undisturbed	14	461.1	76.85	2weeksundisturbed
1303	Undisturbed	15	332.7	55.45	2weekdisturbed				1303	Undisturbed	15	327.05	54.5083	2weeksundisturbed
1303	Undisturbed	16	322.6	53.7667	2weekdisturbed				1303	Undisturbed	16	370.6	61.7667	2weeksundisturbed
1303	Undisturbed	17	0	0	2weekdisturbed				1303	Undisturbed	17	391.2	65.2	2weeksundisturbed
1303	Undisturbed	18	328.95	54.825	2weekdisturbed				1303	Undisturbed	18	474.05	79.0083	2weeksundisturbed
1306	Undisturbed	1	142.5	23.75	2weekdisturbed				1306	Undisturbed	1	418	69.6667	2weeksundisturbed
1306	Undisturbed	2	392.7	65.45	2weekdisturbed				1306	Undisturbed	2	370.15	61.6917	2weeksundisturbed
1306	Undisturbed	3	327.9	54.65	2weekdisturbed				1306	Undisturbed	3	308.75	51.4583	2weeksundisturbed
1306	Undisturbed	4	361.85	60.3083	2weekdisturbed				1306	Undisturbed	4	431.2	71.8667	2weeksundisturbed
1306	Undisturbed	5	568.75	94.7917	2weekdisturbed				1306	Undisturbed	5	355.65	59.275	2weeksundisturbed
1306	Undisturbed	6	327.8	54.6333	2weekdisturbed				1306	Undisturbed	6	389.25	64.875	2weeksundisturbed
1306	Undisturbed	7	75.15	12.525	2weekdisturbed				1306	Undisturbed	7	333.6	55.6	2weeksundisturbed
1306	Undisturbed	8	352.15	58.6917	2weekdisturbed				1306	Undisturbed	8	397.65	66.275	2weeksundisturbed
1306	Undisturbed	9	394.3	65.7167	2weekdisturbed				1306	Undisturbed	9	380	63.3333	2weeksundisturbed
1306	Undisturbed	10	223.25	37.2083	2weekdisturbed				1306	Undisturbed	10	459.7	76.6167	2weeksundisturbed
1306	Undisturbed	11	435.15	72.525	2weekdisturbed				1306	Undisturbed	11	431.95	71.9917	2weeksundisturbed
1306	Undisturbed	12	510.5	85.0833	2weekdisturbed				1306	Undisturbed	12	262.2	43.7	2weeksundisturbed
1306	Undisturbed	13	316	52.6667	2weekdisturbed				1306	Undisturbed	13	418	69.6667	2weeksundisturbed
1306	Undisturbed	14	491.35	81.8917	2weekdisturbed				1306	Undisturbed	14	417	69.5	2weeksundisturbed
1306	Undisturbed	15	300.05	50.0083	2weekdisturbed				1306	Undisturbed	15	280.1	46.6833	2weeksundisturbed
1306	Undisturbed	16	128.55	21.425	2weekdisturbed				1306	Undisturbed	16	424.5	70.75	2weeksundisturbed
1306	Undisturbed	17	56.9	9.48333	2weekdisturbed				1306	Undisturbed	17	415.9	69.3167	2weeksundisturbed
1306	Undisturbed	18	352.85	58.8083	2weekdisturbed				1306	Undisturbed	18	474.65	79.1083	2weeksundisturbed
1314	Undisturbed	1	468.95	78.1583	2weekdisturbed				1314	Undisturbed	1	300	50	2weeksundisturbed
1314	Undisturbed	2	315.15	52.525	2weekdisturbed				1314	Undisturbed	2	357.7	59.6167	2weeksundisturbed
1314	Undisturbed	3	234.15	39.025	2weekdisturbed				1314	Undisturbed	3	441.6	73.6	2weeksundisturbed
1314	Undisturbed	4	97.1	16.1833	2weekdisturbed				1314	Undisturbed	4	395.65	65.9417	2weeksundisturbed
1314	Undisturbed	5	447.55	74.5917	2weekdisturbed				1314	Undisturbed	5	331.95	55.325	2weeksundisturbed
1314	Undisturbed	6	326.15	54.3583	2weekdisturbed				1314	Undisturbed	6	421.8	70.3	2weeksundisturbed
1314	Undisturbed	7	269.1	44.85	2weekdisturbed				1314	Undisturbed	7	313.3	52.2167	2weeksundisturbed
1314	Undisturbed	8	385.95	64.325	2weekdisturbed				1314	Undisturbed	8	593.15	98.8583	2weeksundisturbed
1314	Undisturbed	9	322.85	53.8083	2weekdisturbed				1314	Undisturbed	9	294.8	49.1333	2weeksundisturbed
1314	Undisturbed	10	309.55	51.5917	2weekdisturbed				1314	Undisturbed	10	435.3	72.55	2weeksundisturbed
1314	Undisturbed	11	298.3	49.7167	2weekdisturbed				1314	Undisturbed	11	422.85	70.475	2weeksundisturbed
1314	Undisturbed	12	332.05	55.3417	2weekdisturbed				1314	Undisturbed	12	442.65	73.775	2weeksundisturbed
1314	Undisturbed	13	236.1	39.35	2weekdisturbed				1314	Undisturbed	13	420.6	70.1	2weeksundisturbed
1314	Undisturbed	14	22.65	3.775	2weekdisturbed				1314	Undisturbed	14	415.7	69.2833	2weeksundisturbed
1314	Undisturbed	15	297.1	49.5167	2weekdisturbed				1314	Undisturbed	15	173.35	28.8917	2weeksundisturbed
1314	Undisturbed	16	347.65	57.9417	2weekdisturbed				1314	Undisturbed	16	423.6	70.6	2weeksundisturbed
1314	Undisturbed	17	271.35	45.225	2weekdisturbed				1314	Undisturbed	17	398.1	66.35	2weeksundisturbed
1314	Undisturbed	18	531.25	88.5417	2weekdisturbed				1314	Undisturbed	18	84.65	14.1083	2weeksundisturbed
1319	Undisturbed	1	129.05	21.5083	2weekdisturbed				1319	Undisturbed	1	298.35	49.725	2weeksundisturbed
1319	Undisturbed	2	356.1	59.35	2weekdisturbed				1319	Undisturbed	2	373.1	62.1833	2weeksundisturbed
1319	Undisturbed	3	414.25	69.0417	2weekdisturbed				1319	Undisturbed	3	329.9	54.9833	2weeksundisturbed
1319	Undisturbed	4	267.05	44.5083	2weekdisturbed				1319	Undisturbed	4	165.9	27.65	2weeksundisturbed
1319	Undisturbed	5	319.2	53.2	2weekdisturbed				1319	Undisturbed	5	398.35	66.3917	2weeksundisturbed
1319	Undisturbed	6	352.95	58.825	2weekdisturbed				1319	Undisturbed	6	468.25	78.0417	2weeksundisturbed
1319	Undisturbed	7	290.35	48.3917	2weekdisturbed				1319	Undisturbed	7	327.15	54.525	2weeksundisturbed
1319	Undisturbed	8	501	83.5	2weekdisturbed				1319	Undisturbed	8	306.25	51.0417	2weeksundisturbed
1319	Undisturbed	9	375.7	62.6167	2weekdisturbed				1319	Undisturbed	9	349.15	58.1917	2weeksundisturbed
1319	Undisturbed	10	246.5	41.0833	2weekdisturbed				1319	Undisturbed	10	411.15	68.525	2weeksundisturbed
1319	Undisturbed	11	360.6	60.1	2weekdisturbed				1319	Undisturbed	11	466.7	77.7833	2weeksundisturbed
1319	Undisturbed	12	411.45	68.575	2weekdisturbed				1319	Undisturbed	12	426.5	71.0833	2weeksundisturbed
1319	Undisturbed	13	275.75	45.9583	2weekdisturbed				1319	Undisturbed	13	290.6	48.4333	2weeksundisturbed
1319	Undisturbed	14	292.2	48.7	2weekdisturbed				1319	Undisturbed	14	314.95	52.4917	2weeksundisturbed
1319	Undisturbed	15	318.1	53.0167	2weekdisturbed				1319	Undisturbed	15	383.4	63.9	2weeksundisturbed
1319	Undisturbed	16	405.05	67.5083	2weekdisturbed				1319	Undisturbed	16	338.05	56.3417	2weeksundisturbed
1319	Undisturbed	17	382.6	63.7667	2weekdisturbed				1319	Undisturbed	17	335.9	55.9833	2weeksundisturbed
1319	Undisturbed	18	358.35	59.725	2weekdisturbed				1319	Undisturbed	18	524.55	87.425	2weeksundisturbed
1321	Undisturbed	1	234.3	39.05	2weekdisturbed				1321	Undisturbed	1	433.6	72.2667	2weeksundisturbed
1321	Undisturbed	2	349.25	58.2083	2weekdisturbed				1321	Undisturbed	2	341.05	56.8417	2weeksundisturbed
1321	Undisturbed	3	421.85	70.3083	2weekdisturbed				1321	Undisturbed	3	218.2	36.3667	2weeksundisturbed
1321	Undisturbed	4	418.4	69.7333	2weekdisturbed				1321	Undisturbed	4	249.4	41.5667	2weeksundisturbed
1321	Undisturbed	5	364.2	60.7	2weekdisturbed				1321	Undisturbed	5	337.45	56.2417	2weeksundisturbed
1321	Undisturbed	6	469.9	78.3167	2weekdisturbed				1321	Undisturbed	6	380.25	63.375	2weeksundisturbed
1321	Undisturbed	7	135.6	21.5924	2weekdisturbed				1321	Undisturbed	7	121.7	20.2833	2weeksundisturbed
1321	Undisturbed	8	503.15	80.1194	2weekdisturbed				1321	Undisturbed	8	460	76.6667	2weeksundisturbed
1321	Undisturbed	9	421.5	67.1178	2weekdisturbed				1321	Undisturbed	9	382.8	63.8	2weeksundisturbed
1321	Undisturbed	10	464.3	73.9331	2weekdisturbed				1321	Undisturbed	10	454.3	75.7167	2weeksundisturbed
1321	Undisturbed	11	251.55	40.0557	2weekdisturbed				1321	Undisturbed	11	357.65	59.6083	2weeksundisturbed
1321	Undisturbed	12	504.95	80.4061	2weekdisturbed				1321	Undisturbed	12	390.9	65.15	2weeksundisturbed
1321	Undisturbed	13	482.5	80.4167	2weekdisturbed				1321	Undisturbed	13	345.15	57.525	2weeksundisturbed
1321	Undisturbed	14	423.7	70.6167	2weekdisturbed				1321	Undisturbed	14	364.65	60.775	2weeksundisturbed
1321	Undisturbed	15	194.6	32.4333	2weekdisturbed				1321	Undisturbed	15	382.65	63.775	2weeksundisturbed
1321	Undisturbed	16	411.4	68.5667	2weekdisturbed				1321	Undisturbed	16	554.45	92.4083	2weeksundisturbed
1321	Undisturbed	17	245.3	40.8833	2weekdisturbed				1321	Undisturbed	17	320.25	53.375	2weeksundisturbed
1321	Undisturbed	18	23.6	3.93333	2weekdisturbed				1321	Undisturbed	18	330.25	55.0417	2weeksundisturbed
1322	Undisturbed	1	0	0	2weekdisturbed				1322	Undisturbed	1	282.1	47.0167	2weeksundisturbed
1322	Undisturbed	2	409.2	68.2	2weekdisturbed				1322	Undisturbed	2	457.5	76.25	2weeksundisturbed
1322	Undisturbed	3	243.75	40.625	2weekdisturbed				1322	Undisturbed	3	377	62.8333	2weeksundisturbed
1322	Undisturbed	4	408.25	68.0417	2weekdisturbed				1322	Undisturbed	4	415.25	69.2083	2weeksundisturbed
1322	Undisturbed	5	59.85	9.975	2weekdisturbed				1322	Undisturbed	5	270.3	45.05	2weeksundisturbed
1322	Undisturbed	6	288.55	48.0917	2weekdisturbed				1322	Undisturbed	6	474.05	79.0083	2weeksundisturbed
1322	Undisturbed	7	71.5	11.9167	2weekdisturbed				1322	Undisturbed	7	409.9	68.3167	2weeksundisturbed
1322	Undisturbed	8	302.75	50.4583	2weekdisturbed				1322	Undisturbed	8	462.95	77.1583	2weeksundisturbed
1322	Undisturbed	9	302	50.3333	2weekdisturbed				1322	Undisturbed	9	316.35	52.725	2weeksundisturbed
1322	Undisturbed	10	126.75	21.125	2weekdisturbed				1322	Undisturbed	10	423.2	70.5333	2weeksundisturbed
1322	Undisturbed	11	358.65	59.775	2weekdisturbed				1322	Undisturbed	11	282.6	47.1	2weeksundisturbed
1322	Undisturbed	12	466.6	77.7667	2weekdisturbed				1322	Undisturbed	12	436.7	72.7833	2weeksundisturbed
1322	Undisturbed	13	201.95	33.6583	2weekdisturbed				1322	Undisturbed	13	388.1	64.6833	2weeksundisturbed
1322	Undisturbed	14	379	63.1667	2weekdisturbed				1322	Undisturbed	14	371.75	61.9583	2weeksundisturbed
1322	Undisturbed	15	0	0	2weekdisturbed				1322	Undisturbed	15	371.55	61.925	2weeksundisturbed
1322	Undisturbed	16	32.55	5.425	2weekdisturbed				1322	Undisturbed	16	392.85	65.475	2weeksundisturbed
1322	Undisturbed	17	473.2	78.8667	2weekdisturbed				1322	Undisturbed	17	294.6	49.1	2weeksundisturbed
1322	Undisturbed	18	299.55	49.925	2weekdisturbed				1322	Undisturbed	18	383.8	63.9667	2weeksundisturbed
1325	Undisturbed	1	388.7	64.7833	2weekdisturbed				1325	Undisturbed	1	341.45	56.9083	2weeksundisturbed
1325	Undisturbed	2	480.1	80.0167	2weekdisturbed				1325	Undisturbed	2	362.6	60.4333	2weeksundisturbed
1325	Undisturbed	3	188	31.3333	2weekdisturbed				1325	Undisturbed	3	386.6	64.4333	2weeksundisturbed
1325	Undisturbed	4	159.2	26.5333	2weekdisturbed				1325	Undisturbed	4	438	73	2weeksundisturbed
1325	Undisturbed	5	199.9	33.3167	2weekdisturbed				1325	Undisturbed	5	398.95	66.4917	2weeksundisturbed
1325	Undisturbed	6	388.7	64.7833	2weekdisturbed				1325	Undisturbed	6	391.35	65.225	2weeksundisturbed
1325	Undisturbed	7	460.95	76.825	2weekdisturbed				1325	Undisturbed	7	291.4	48.5667	2weeksundisturbed
1325	Undisturbed	8	0	0	2weekdisturbed				1325	Undisturbed	8	317	52.8333	2weeksundisturbed
1325	Undisturbed	9	79.9	13.3167	2weekdisturbed				1325	Undisturbed	9	416.65	69.4417	2weeksundisturbed
1325	Undisturbed	10	290.45	48.4083	2weekdisturbed				1325	Undisturbed	10	432.4	72.0667	2weeksundisturbed
1325	Undisturbed	11	352.05	58.675	2weekdisturbed				1325	Undisturbed	11	474.1	79.0167	2weeksundisturbed
1325	Undisturbed	12	486.2	81.0333	2weekdisturbed				1325	Undisturbed	12	382.2	63.7	2weeksundisturbed
1325	Undisturbed	13	282.25	47.0417	2weekdisturbed				1325	Undisturbed	13	299.05	49.8417	2weeksundisturbed
1325	Undisturbed	14	407.9	67.9833	2weekdisturbed				1325	Undisturbed	14	545	90.8333	2weeksundisturbed
1325	Undisturbed	15	226.55	37.7583	2weekdisturbed				1325	Undisturbed	15	381.5	63.5833	2weeksundisturbed
1325	Undisturbed	16	356.95	59.4917	2weekdisturbed				1325	Undisturbed	16	404.55	67.425	2weeksundisturbed
1325	Undisturbed	17	232.8	38.8	2weekdisturbed				1325	Undisturbed	17	299	49.8333	2weeksundisturbed
1325	Undisturbed	18	335.25	55.875	2weekdisturbed				1325	Undisturbed	18	380.05	63.3417	2weeksundisturbed

## Sheet: short-term-MOR
Colony	Individual	Disturbed?	Stimulus	MOR	Timing					Colony	Individual	Disturbed?	Stimulus	MOR	Timing
At1303	1	Disturbed	Nestmate	1	2weekdisturbed					At1303	1	Disturbed	Nestmate	1	2weekundisturbed
At1303	2	Disturbed	Nestmate	1	2weekdisturbed					At1303	2	Disturbed	Nestmate	0	2weekundisturbed
At1303	3	Disturbed	Nestmate	1	2weekdisturbed					At1303	3	Disturbed	Nestmate	1	2weekundisturbed
At1303	4	Disturbed	Nestmate	1	2weekdisturbed					At1303	4	Disturbed	Nestmate	1	2weekundisturbed
At1303	5	Disturbed	Nestmate	0	2weekdisturbed					At1303	5	Disturbed	Nestmate	0	2weekundisturbed
At1303	6	Disturbed	Nestmate	0	2weekdisturbed					At1303	6	Disturbed	Nestmate	1	2weekundisturbed
At1303	7	Disturbed	Nestmate	0	2weekdisturbed					At1303	7	Disturbed	Nestmate	0	2weekundisturbed
At1303	8	Disturbed	Nestmate	1	2weekdisturbed					At1303	8	Disturbed	Nestmate	0	2weekundisturbed
At1303	9	Disturbed	Nestmate	0	2weekdisturbed					At1303	9	Disturbed	Nestmate	0	2weekundisturbed
At1303	1	Disturbed	Non-nestmate	1	2weekdisturbed					At1303	10	Disturbed	Nestmate	0	2weekundisturbed
At1303	2	Disturbed	Non-nestmate	1	2weekdisturbed					At1303	11	Disturbed	Nestmate	0	2weekundisturbed
At1303	3	Disturbed	Non-nestmate	0	2weekdisturbed					At1303	12	Disturbed	Nestmate	0	2weekundisturbed
At1303	4	Disturbed	Non-nestmate	1	2weekdisturbed					At1303	1	Disturbed	Non-nestmate	1	2weekundisturbed
At1303	5	Disturbed	Non-nestmate	0	2weekdisturbed					At1303	2	Disturbed	Non-nestmate	1	2weekundisturbed
At1303	6	Disturbed	Non-nestmate	1	2weekdisturbed					At1303	3	Disturbed	Non-nestmate	0	2weekundisturbed
At1303	7	Disturbed	Non-nestmate	1	2weekdisturbed					At1303	4	Disturbed	Non-nestmate	1	2weekundisturbed
At1303	8	Disturbed	Non-nestmate	1	2weekdisturbed					At1303	5	Disturbed	Non-nestmate	1	2weekundisturbed
At1303	9	Disturbed	Non-nestmate	1	2weekdisturbed					At1303	6	Disturbed	Non-nestmate	0	2weekundisturbed
At1306	1	Disturbed	Nestmate	1	2weekdisturbed					At1303	7	Disturbed	Non-nestmate	0	2weekundisturbed
At1306	2	Disturbed	Nestmate	1	2weekdisturbed					At1303	8	Disturbed	Non-nestmate	0	2weekundisturbed
At1306	3	Disturbed	Nestmate	0	2weekdisturbed					At1303	9	Disturbed	Non-nestmate	0	2weekundisturbed
At1306	4	Disturbed	Nestmate	1	2weekdisturbed					At1303	10	Disturbed	Non-nestmate	1	2weekundisturbed
At1306	5	Disturbed	Nestmate	0	2weekdisturbed					At1303	11	Disturbed	Non-nestmate	1	2weekundisturbed
At1306	6	Disturbed	Nestmate	0	2weekdisturbed					At1303	12	Disturbed	Non-nestmate	0	2weekundisturbed
At1306	7	Disturbed	Nestmate	0	2weekdisturbed					At1306	1	Disturbed	Nestmate	1	2weekundisturbed
At1306	8	Disturbed	Nestmate	0	2weekdisturbed					At1306	2	Disturbed	Nestmate	0	2weekundisturbed
At1306	9	Disturbed	Nestmate	0	2weekdisturbed					At1306	3	Disturbed	Nestmate	0	2weekundisturbed
At1306	10	Disturbed	Nestmate	1	2weekdisturbed					At1306	4	Disturbed	Nestmate	0	2weekundisturbed
At1306	11	Disturbed	Nestmate	0	2weekdisturbed					At1306	5	Disturbed	Nestmate	0	2weekundisturbed
At1306	12	Disturbed	Nestmate	0	2weekdisturbed					At1306	6	Disturbed	Nestmate	0	2weekundisturbed
At1306	13	Disturbed	Nestmate	1	2weekdisturbed					At1306	7	Disturbed	Nestmate	0	2weekundisturbed
At1306	14	Disturbed	Nestmate	1	2weekdisturbed					At1306	8	Disturbed	Nestmate	0	2weekundisturbed
At1306	15	Disturbed	Nestmate	0	2weekdisturbed					At1306	9	Disturbed	Nestmate	0	2weekundisturbed
At1306	16	Disturbed	Nestmate	0	2weekdisturbed					At1306	10	Disturbed	Nestmate	1	2weekundisturbed
At1306	17	Disturbed	Nestmate	0	2weekdisturbed					At1306	11	Disturbed	Nestmate	0	2weekundisturbed
At1306	18	Disturbed	Nestmate	1	2weekdisturbed					At1306	12	Disturbed	Nestmate	0	2weekundisturbed
At1306	19	Disturbed	Nestmate	1	2weekdisturbed					At1306	13	Disturbed	Nestmate	0	2weekundisturbed
At1306	20	Disturbed	Nestmate	1	2weekdisturbed					At1306	14	Disturbed	Nestmate	0	2weekundisturbed
At1306	1	Disturbed	Non-nestmate	1	2weekdisturbed					At1306	15	Disturbed	Nestmate	1	2weekundisturbed
At1306	2	Disturbed	Non-nestmate	0	2weekdisturbed					At1306	16	Disturbed	Nestmate	0	2weekundisturbed
At1306	3	Disturbed	Non-nestmate	1	2weekdisturbed					At1306	17	Disturbed	Nestmate	0	2weekundisturbed
At1306	4	Disturbed	Non-nestmate	1	2weekdisturbed					At1306	18	Disturbed	Nestmate	0	2weekundisturbed
At1306	5	Disturbed	Non-nestmate	1	2weekdisturbed					At1306	19	Disturbed	Nestmate	1	2weekundisturbed
At1306	6	Disturbed	Non-nestmate	1	2weekdisturbed					At1306	20	Disturbed	Nestmate	0	2weekundisturbed
At1306	7	Disturbed	Non-nestmate	0	2weekdisturbed					At1306	1	Disturbed	Non-nestmate	1	2weekundisturbed
At1306	8	Disturbed	Non-nestmate	1	2weekdisturbed					At1306	2	Disturbed	Non-nestmate	1	2weekundisturbed
At1306	9	Disturbed	Non-nestmate	1	2weekdisturbed					At1306	3	Disturbed	Non-nestmate	1	2weekundisturbed
At1306	10	Disturbed	Non-nestmate	1	2weekdisturbed					At1306	4	Disturbed	Non-nestmate	0	2weekundisturbed
At1306	11	Disturbed	Non-nestmate	1	2weekdisturbed					At1306	5	Disturbed	Non-nestmate	1	2weekundisturbed
At1306	12	Disturbed	Non-nestmate	1	2weekdisturbed					At1306	6	Disturbed	Non-nestmate	0	2weekundisturbed
At1306	13	Disturbed	Non-nestmate	1	2weekdisturbed					At1306	7	Disturbed	Non-nestmate	0	2weekundisturbed
At1306	14	Disturbed	Non-nestmate	1	2weekdisturbed					At1306	8	Disturbed	Non-nestmate	0	2weekundisturbed
At1306	15	Disturbed	Non-nestmate	0	2weekdisturbed					At1306	9	Disturbed	Non-nestmate	1	2weekundisturbed
At1306	16	Disturbed	Non-nestmate	0	2weekdisturbed					At1306	10	Disturbed	Non-nestmate	1	2weekundisturbed
At1306	17	Disturbed	Non-nestmate	1	2weekdisturbed					At1306	11	Disturbed	Non-nestmate	1	2weekundisturbed
At1306	18	Disturbed	Non-nestmate	0	2weekdisturbed					At1306	12	Disturbed	Non-nestmate	0	2weekundisturbed
At1306	19	Disturbed	Non-nestmate	1	2weekdisturbed					At1306	13	Disturbed	Non-nestmate	1	2weekundisturbed
At1306	20	Disturbed	Non-nestmate	1	2weekdisturbed					At1306	14	Disturbed	Non-nestmate	1	2weekundisturbed
At1314	1	Disturbed	Nestmate	1	2weekdisturbed					At1306	15	Disturbed	Non-nestmate	1	2weekundisturbed
At1314	2	Disturbed	Nestmate	1	2weekdisturbed					At1306	16	Disturbed	Non-nestmate	1	2weekundisturbed
At1314	3	Disturbed	Nestmate	0	2weekdisturbed					At1306	17	Disturbed	Non-nestmate	1	2weekundisturbed
At1314	4	Disturbed	Nestmate	0	2weekdisturbed					At1306	18	Disturbed	Non-nestmate	0	2weekundisturbed
At1314	5	Disturbed	Nestmate	1	2weekdisturbed					At1306	19	Disturbed	Non-nestmate	1	2weekundisturbed
At1314	6	Disturbed	Nestmate	1	2weekdisturbed					At1306	20	Disturbed	Non-nestmate	0	2weekundisturbed
At1314	7	Disturbed	Nestmate	0	2weekdisturbed					At1314	1	Disturbed	Nestmate	1	2weekundisturbed
At1314	8	Disturbed	Nestmate	1	2weekdisturbed					At1314	2	Disturbed	Nestmate	1	2weekundisturbed
At1314	9	Disturbed	Nestmate	1	2weekdisturbed					At1314	3	Disturbed	Nestmate	0	2weekundisturbed
At1314	10	Disturbed	Nestmate	0	2weekdisturbed					At1314	4	Disturbed	Nestmate	0	2weekundisturbed
At1314	11	Disturbed	Nestmate	0	2weekdisturbed					At1314	5	Disturbed	Nestmate	0	2weekundisturbed
At1314	12	Disturbed	Nestmate	0	2weekdisturbed					At1314	6	Disturbed	Nestmate	0	2weekundisturbed
At1314	13	Disturbed	Nestmate	0	2weekdisturbed					At1314	7	Disturbed	Nestmate	0	2weekundisturbed
At1314	14	Disturbed	Nestmate	1	2weekdisturbed					At1314	8	Disturbed	Nestmate	0	2weekundisturbed
At1314	15	Disturbed	Nestmate	0	2weekdisturbed					At1314	9	Disturbed	Nestmate	0	2weekundisturbed
At1314	16	Disturbed	Nestmate	1	2weekdisturbed					At1314	10	Disturbed	Nestmate	1	2weekundisturbed
At1314	17	Disturbed	Nestmate	0	2weekdisturbed					At1314	11	Disturbed	Nestmate	0	2weekundisturbed
At1314	18	Disturbed	Nestmate	0	2weekdisturbed					At1314	12	Disturbed	Nestmate	0	2weekundisturbed
At1314	19	Disturbed	Nestmate	0	2weekdisturbed					At1314	13	Disturbed	Nestmate	0	2weekundisturbed
At1314	20	Disturbed	Nestmate	1	2weekdisturbed					At1314	14	Disturbed	Nestmate	0	2weekundisturbed
At1314	1	Disturbed	Non-nestmate	1	2weekdisturbed					At1314	15	Disturbed	Nestmate	0	2weekundisturbed
At1314	2	Disturbed	Non-nestmate	1	2weekdisturbed					At1314	16	Disturbed	Nestmate	1	2weekundisturbed
At1314	3	Disturbed	Non-nestmate	0	2weekdisturbed					At1314	17	Disturbed	Nestmate	0	2weekundisturbed
At1314	4	Disturbed	Non-nestmate	0	2weekdisturbed					At1314	18	Disturbed	Nestmate	0	2weekundisturbed
At1314	5	Disturbed	Non-nestmate	1	2weekdisturbed					At1314	19	Disturbed	Nestmate	0	2weekundisturbed
At1314	6	Disturbed	Non-nestmate	1	2weekdisturbed					At1314	20	Disturbed	Nestmate	0	2weekundisturbed
At1314	7	Disturbed	Non-nestmate	1	2weekdisturbed					At1314	1	Disturbed	Non-nestmate	1	2weekundisturbed
At1314	8	Disturbed	Non-nestmate	1	2weekdisturbed					At1314	2	Disturbed	Non-nestmate	0	2weekundisturbed
At1314	9	Disturbed	Non-nestmate	1	2weekdisturbed					At1314	3	Disturbed	Non-nestmate	1	2weekundisturbed
At1314	10	Disturbed	Non-nestmate	1	2weekdisturbed					At1314	4	Disturbed	Non-nestmate	1	2weekundisturbed
At1314	11	Disturbed	Non-nestmate	0	2weekdisturbed					At1314	5	Disturbed	Non-nestmate	0	2weekundisturbed
At1314	12	Disturbed	Non-nestmate	1	2weekdisturbed					At1314	6	Disturbed	Non-nestmate	0	2weekundisturbed
At1314	13	Disturbed	Non-nestmate	1	2weekdisturbed					At1314	7	Disturbed	Non-nestmate	1	2weekundisturbed
At1314	14	Disturbed	Non-nestmate	0	2weekdisturbed					At1314	8	Disturbed	Non-nestmate	1	2weekundisturbed
At1314	15	Disturbed	Non-nestmate	1	2weekdisturbed					At1314	9	Disturbed	Non-nestmate	1	2weekundisturbed
At1314	16	Disturbed	Non-nestmate	1	2weekdisturbed					At1314	10	Disturbed	Non-nestmate	0	2weekundisturbed
At1314	17	Disturbed	Non-nestmate	1	2weekdisturbed					At1314	11	Disturbed	Non-nestmate	0	2weekundisturbed
At1314	18	Disturbed	Non-nestmate	0	2weekdisturbed					At1314	12	Disturbed	Non-nestmate	1	2weekundisturbed
At1314	19	Disturbed	Non-nestmate	1	2weekdisturbed					At1314	13	Disturbed	Non-nestmate	0	2weekundisturbed
At1314	20	Disturbed	Non-nestmate	0	2weekdisturbed					At1314	14	Disturbed	Non-nestmate	1	2weekundisturbed
At1319	1	Disturbed	Nestmate	1	2weekdisturbed					At1314	15	Disturbed	Non-nestmate	0	2weekundisturbed
At1319	2	Disturbed	Nestmate	0	2weekdisturbed					At1314	16	Disturbed	Non-nestmate	1	2weekundisturbed
At1319	3	Disturbed	Nestmate	0	2weekdisturbed					At1314	17	Disturbed	Non-nestmate	0	2weekundisturbed
At1319	4	Disturbed	Nestmate	0	2weekdisturbed					At1314	18	Disturbed	Non-nestmate	1	2weekundisturbed
At1319	5	Disturbed	Nestmate	1	2weekdisturbed					At1314	19	Disturbed	Non-nestmate	0	2weekundisturbed
At1319	6	Disturbed	Nestmate	0	2weekdisturbed					At1314	20	Disturbed	Non-nestmate	0	2weekundisturbed
At1319	7	Disturbed	Nestmate	0	2weekdisturbed					At1319	1	Disturbed	Nestmate	1	2weekundisturbed
At1319	8	Disturbed	Nestmate	1	2weekdisturbed					At1319	2	Disturbed	Nestmate	0	2weekundisturbed
At1319	9	Disturbed	Nestmate	0	2weekdisturbed					At1319	3	Disturbed	Nestmate	0	2weekundisturbed
At1319	10	Disturbed	Nestmate	1	2weekdisturbed					At1319	4	Disturbed	Nestmate	0	2weekundisturbed
At1319	11	Disturbed	Nestmate	0	2weekdisturbed					At1319	5	Disturbed	Nestmate	0	2weekundisturbed
At1319	12	Disturbed	Nestmate	0	2weekdisturbed					At1319	6	Disturbed	Nestmate	1	2weekundisturbed
At1319	13	Disturbed	Nestmate	1	2weekdisturbed					At1319	7	Disturbed	Nestmate	0	2weekundisturbed
At1319	14	Disturbed	Nestmate	1	2weekdisturbed					At1319	8	Disturbed	Nestmate	0	2weekundisturbed
At1319	15	Disturbed	Nestmate	1	2weekdisturbed					At1319	9	Disturbed	Nestmate	0	2weekundisturbed
At1319	16	Disturbed	Nestmate	0	2weekdisturbed					At1319	10	Disturbed	Nestmate	1	2weekundisturbed
At1319	17	Disturbed	Nestmate	0	2weekdisturbed					At1319	11	Disturbed	Nestmate	0	2weekundisturbed
At1319	18	Disturbed	Nestmate	0	2weekdisturbed					At1319	12	Disturbed	Nestmate	0	2weekundisturbed
At1319	19	Disturbed	Nestmate	0	2weekdisturbed					At1319	13	Disturbed	Nestmate	0	2weekundisturbed
At1319	1	Disturbed	Non-nestmate	1	2weekdisturbed					At1319	14	Disturbed	Nestmate	0	2weekundisturbed
At1319	2	Disturbed	Non-nestmate	1	2weekdisturbed					At1319	15	Disturbed	Nestmate	1	2weekundisturbed
At1319	3	Disturbed	Non-nestmate	0	2weekdisturbed					At1319	16	Disturbed	Nestmate	0	2weekundisturbed
At1319	4	Disturbed	Non-nestmate	1	2weekdisturbed					At1319	17	Disturbed	Nestmate	0	2weekundisturbed
At1319	5	Disturbed	Non-nestmate	1	2weekdisturbed					At1319	18	Disturbed	Nestmate	0	2weekundisturbed
At1319	6	Disturbed	Non-nestmate	1	2weekdisturbed					At1319	19	Disturbed	Nestmate	0	2weekundisturbed
At1319	7	Disturbed	Non-nestmate	0	2weekdisturbed					At1319	1	Disturbed	Non-nestmate	1	2weekundisturbed
At1319	8	Disturbed	Non-nestmate	1	2weekdisturbed					At1319	2	Disturbed	Non-nestmate	0	2weekundisturbed
At1319	9	Disturbed	Non-nestmate	0	2weekdisturbed					At1319	3	Disturbed	Non-nestmate	0	2weekundisturbed
At1319	10	Disturbed	Non-nestmate	1	2weekdisturbed					At1319	4	Disturbed	Non-nestmate	0	2weekundisturbed
At1319	11	Disturbed	Non-nestmate	1	2weekdisturbed					At1319	5	Disturbed	Non-nestmate	0	2weekundisturbed
At1319	12	Disturbed	Non-nestmate	0	2weekdisturbed					At1319	6	Disturbed	Non-nestmate	1	2weekundisturbed
At1319	13	Disturbed	Non-nestmate	1	2weekdisturbed					At1319	7	Disturbed	Non-nestmate	1	2weekundisturbed
At1319	14	Disturbed	Non-nestmate	0	2weekdisturbed					At1319	8	Disturbed	Non-nestmate	0	2weekundisturbed
At1319	15	Disturbed	Non-nestmate	1	2weekdisturbed					At1319	9	Disturbed	Non-nestmate	0	2weekundisturbed
At1319	16	Disturbed	Non-nestmate	1	2weekdisturbed					At1319	10	Disturbed	Non-nestmate	1	2weekundisturbed
At1319	17	Disturbed	Non-nestmate	1	2weekdisturbed					At1319	11	Disturbed	Non-nestmate	1	2weekundisturbed
At1319	18	Disturbed	Non-nestmate	1	2weekdisturbed					At1319	12	Disturbed	Non-nestmate	1	2weekundisturbed
At1319	19	Disturbed	Non-nestmate	0	2weekdisturbed					At1319	13	Disturbed	Non-nestmate	1	2weekundisturbed
At1321	1	Disturbed	Nestmate	1	2weekdisturbed					At1319	14	Disturbed	Non-nestmate	0	2weekundisturbed
At1321	2	Disturbed	Nestmate	1	2weekdisturbed					At1319	15	Disturbed	Non-nestmate	1	2weekundisturbed
At1321	3	Disturbed	Nestmate	1	2weekdisturbed					At1319	16	Disturbed	Non-nestmate	1	2weekundisturbed
At1321	4	Disturbed	Nestmate	0	2weekdisturbed					At1319	17	Disturbed	Non-nestmate	0	2weekundisturbed
At1321	5	Disturbed	Nestmate	0	2weekdisturbed					At1319	18	Disturbed	Non-nestmate	1	2weekundisturbed
At1321	6	Disturbed	Nestmate	1	2weekdisturbed					At1319	19	Disturbed	Non-nestmate	0	2weekundisturbed
At1321	7	Disturbed	Nestmate	0	2weekdisturbed					At1321	1	Disturbed	Nestmate	1	2weekundisturbed
At1321	8	Disturbed	Nestmate	0	2weekdisturbed					At1321	2	Disturbed	Nestmate	0	2weekundisturbed
At1321	9	Disturbed	Nestmate	1	2weekdisturbed					At1321	3	Disturbed	Nestmate	1	2weekundisturbed
At1321	10	Disturbed	Nestmate	1	2weekdisturbed					At1321	4	Disturbed	Nestmate	0	2weekundisturbed
At1321	11	Disturbed	Nestmate	0	2weekdisturbed					At1321	5	Disturbed	Nestmate	1	2weekundisturbed
At1321	12	Disturbed	Nestmate	0	2weekdisturbed					At1321	6	Disturbed	Nestmate	1	2weekundisturbed
At1321	13	Disturbed	Nestmate	0	2weekdisturbed					At1321	7	Disturbed	Nestmate	0	2weekundisturbed
At1321	14	Disturbed	Nestmate	0	2weekdisturbed					At1321	8	Disturbed	Nestmate	0	2weekundisturbed
At1321	15	Disturbed	Nestmate	1	2weekdisturbed					At1321	9	Disturbed	Nestmate	0	2weekundisturbed
At1321	16	Disturbed	Nestmate	1	2weekdisturbed					At1321	10	Disturbed	Nestmate	0	2weekundisturbed
At1321	17	Disturbed	Nestmate	0	2weekdisturbed					At1321	11	Disturbed	Nestmate	0	2weekundisturbed
At1321	18	Disturbed	Nestmate	0	2weekdisturbed					At1321	12	Disturbed	Nestmate	0	2weekundisturbed
At1321	19	Disturbed	Nestmate	1	2weekdisturbed					At1321	13	Disturbed	Nestmate	0	2weekundisturbed
At1321	1	Disturbed	Non-nestmate	0	2weekdisturbed					At1321	14	Disturbed	Nestmate	0	2weekundisturbed
At1321	2	Disturbed	Non-nestmate	0	2weekdisturbed					At1321	15	Disturbed	Nestmate	0	2weekundisturbed
At1321	3	Disturbed	Non-nestmate	1	2weekdisturbed					At1321	16	Disturbed	Nestmate	0	2weekundisturbed
At1321	4	Disturbed	Non-nestmate	0	2weekdisturbed					At1321	17	Disturbed	Nestmate	0	2weekundisturbed
At1321	5	Disturbed	Non-nestmate	1	2weekdisturbed					At1321	18	Disturbed	Nestmate	0	2weekundisturbed
At1321	6	Disturbed	Non-nestmate	1	2weekdisturbed					At1321	19	Disturbed	Nestmate	1	2weekundisturbed
At1321	7	Disturbed	Non-nestmate	0	2weekdisturbed					At1321	1	Disturbed	Non-nestmate	1	2weekundisturbed
At1321	8	Disturbed	Non-nestmate	0	2weekdisturbed					At1321	2	Disturbed	Non-nestmate	0	2weekundisturbed
At1321	9	Disturbed	Non-nestmate	1	2weekdisturbed					At1321	3	Disturbed	Non-nestmate	1	2weekundisturbed
At1321	10	Disturbed	Non-nestmate	1	2weekdisturbed					At1321	4	Disturbed	Non-nestmate	1	2weekundisturbed
At1321	11	Disturbed	Non-nestmate	1	2weekdisturbed					At1321	5	Disturbed	Non-nestmate	1	2weekundisturbed
At1321	12	Disturbed	Non-nestmate	0	2weekdisturbed					At1321	6	Disturbed	Non-nestmate	0	2weekundisturbed
At1321	13	Disturbed	Non-nestmate	0	2weekdisturbed					At1321	7	Disturbed	Non-nestmate	0	2weekundisturbed
At1321	14	Disturbed	Non-nestmate	1	2weekdisturbed					At1321	8	Disturbed	Non-nestmate	0	2weekundisturbed
At1321	15	Disturbed	Non-nestmate	1	2weekdisturbed					At1321	9	Disturbed	Non-nestmate	1	2weekundisturbed
At1321	16	Disturbed	Non-nestmate	0	2weekdisturbed					At1321	10	Disturbed	Non-nestmate	1	2weekundisturbed
At1321	17	Disturbed	Non-nestmate	1	2weekdisturbed					At1321	11	Disturbed	Non-nestmate	1	2weekundisturbed
At1321	18	Disturbed	Non-nestmate	1	2weekdisturbed					At1321	12	Disturbed	Non-nestmate	0	2weekundisturbed
At1321	19	Disturbed	Non-nestmate	1	2weekdisturbed					At1321	13	Disturbed	Non-nestmate	0	2weekundisturbed
At1322	1	Disturbed	Nestmate	1	2weekdisturbed					At1321	14	Disturbed	Non-nestmate	0	2weekundisturbed
At1322	2	Disturbed	Nestmate	1	2weekdisturbed					At1321	15	Disturbed	Non-nestmate	0	2weekundisturbed
At1322	3	Disturbed	Nestmate	1	2weekdisturbed					At1321	16	Disturbed	Non-nestmate	0	2weekundisturbed
At1322	4	Disturbed	Nestmate	0	2weekdisturbed					At1321	17	Disturbed	Non-nestmate	0	2weekundisturbed
At1322	5	Disturbed	Nestmate	0	2weekdisturbed					At1321	18	Disturbed	Non-nestmate	1	2weekundisturbed
At1322	6	Disturbed	Nestmate	0	2weekdisturbed					At1321	19	Disturbed	Non-nestmate	1	2weekundisturbed
At1322	7	Disturbed	Nestmate	1	2weekdisturbed					At1322	1	Disturbed	Nestmate	0	2weekundisturbed
At1322	8	Disturbed	Nestmate	1	2weekdisturbed					At1322	2	Disturbed	Nestmate	0	2weekundisturbed
At1322	9	Disturbed	Nestmate	0	2weekdisturbed					At1322	3	Disturbed	Nestmate	1	2weekundisturbed
At1322	10	Disturbed	Nestmate	0	2weekdisturbed					At1322	4	Disturbed	Nestmate	0	2weekundisturbed
At1322	11	Disturbed	Nestmate	0	2weekdisturbed					At1322	5	Disturbed	Nestmate	1	2weekundisturbed
At1322	12	Disturbed	Nestmate	0	2weekdisturbed					At1322	6	Disturbed	Nestmate	0	2weekundisturbed
At1322	13	Disturbed	Nestmate	1	2weekdisturbed					At1322	7	Disturbed	Nestmate	0	2weekundisturbed
At1322	14	Disturbed	Nestmate	1	2weekdisturbed					At1322	8	Disturbed	Nestmate	0	2weekundisturbed
At1322	15	Disturbed	Nestmate	0	2weekdisturbed					At1322	9	Disturbed	Nestmate	0	2weekundisturbed
At1322	16	Disturbed	Nestmate	0	2weekdisturbed					At1322	10	Disturbed	Nestmate	1	2weekundisturbed
At1322	17	Disturbed	Nestmate	0	2weekdisturbed					At1322	11	Disturbed	Nestmate	1	2weekundisturbed
At1322	18	Disturbed	Nestmate	0	2weekdisturbed					At1322	12	Disturbed	Nestmate	1	2weekundisturbed
At1322	19	Disturbed	Nestmate	1	2weekdisturbed					At1322	13	Disturbed	Nestmate	0	2weekundisturbed
At1322	20	Disturbed	Nestmate	1	2weekdisturbed					At1322	14	Disturbed	Nestmate	0	2weekundisturbed
At1322	1	Disturbed	Non-nestmate	1	2weekdisturbed					At1322	15	Disturbed	Nestmate	0	2weekundisturbed
At1322	2	Disturbed	Non-nestmate	1	2weekdisturbed					At1322	16	Disturbed	Nestmate	0	2weekundisturbed
At1322	3	Disturbed	Non-nestmate	1	2weekdisturbed					At1322	17	Disturbed	Nestmate	0	2weekundisturbed
At1322	4	Disturbed	Non-nestmate	1	2weekdisturbed					At1322	18	Disturbed	Nestmate	0	2weekundisturbed
At1322	5	Disturbed	Non-nestmate	0	2weekdisturbed					At1322	19	Disturbed	Nestmate	0	2weekundisturbed
At1322	6	Disturbed	Non-nestmate	1	2weekdisturbed					At1322	20	Disturbed	Nestmate	1	2weekundisturbed
At1322	7	Disturbed	Non-nestmate	1	2weekdisturbed					At1322	1	Disturbed	Non-nestmate	1	2weekundisturbed
At1322	8	Disturbed	Non-nestmate	1	2weekdisturbed					At1322	2	Disturbed	Non-nestmate	1	2weekundisturbed
At1322	9	Disturbed	Non-nestmate	0	2weekdisturbed					At1322	3	Disturbed	Non-nestmate	1	2weekundisturbed
At1322	10	Disturbed	Non-nestmate	1	2weekdisturbed					At1322	4	Disturbed	Non-nestmate	1	2weekundisturbed
At1322	11	Disturbed	Non-nestmate	1	2weekdisturbed					At1322	5	Disturbed	Non-nestmate	0	2weekundisturbed
At1322	12	Disturbed	Non-nestmate	1	2weekdisturbed					At1322	6	Disturbed	Non-nestmate	1	2weekundisturbed
At1322	13	Disturbed	Non-nestmate	0	2weekdisturbed					At1322	7	Disturbed	Non-nestmate	0	2weekundisturbed
At1322	14	Disturbed	Non-nestmate	0	2weekdisturbed					At1322	8	Disturbed	Non-nestmate	0	2weekundisturbed
At1322	15	Disturbed	Non-nestmate	0	2weekdisturbed					At1322	9	Disturbed	Non-nestmate	0	2weekundisturbed
At1322	16	Disturbed	Non-nestmate	1	2weekdisturbed					At1322	10	Disturbed	Non-nestmate	1	2weekundisturbed
At1322	17	Disturbed	Non-nestmate	0	2weekdisturbed					At1322	11	Disturbed	Non-nestmate	0	2weekundisturbed
At1322	18	Disturbed	Non-nestmate	1	2weekdisturbed					At1322	12	Disturbed	Non-nestmate	1	2weekundisturbed
At1322	19	Disturbed	Non-nestmate	0	2weekdisturbed					At1322	13	Disturbed	Non-nestmate	1	2weekundisturbed
At1322	20	Disturbed	Non-nestmate	1	2weekdisturbed					At1322	14	Disturbed	Non-nestmate	0	2weekundisturbed
At1325	1	Disturbed	Nestmate	1	2weekdisturbed					At1322	15	Disturbed	Non-nestmate	1	2weekundisturbed
At1325	2	Disturbed	Nestmate	0	2weekdisturbed					At1322	16	Disturbed	Non-nestmate	0	2weekundisturbed
At1325	3	Disturbed	Nestmate	0	2weekdisturbed					At1322	17	Disturbed	Non-nestmate	1	2weekundisturbed
At1325	4	Disturbed	Nestmate	0	2weekdisturbed					At1322	18	Disturbed	Non-nestmate	1	2weekundisturbed
At1325	5	Disturbed	Nestmate	0	2weekdisturbed					At1322	19	Disturbed	Non-nestmate	1	2weekundisturbed
At1325	7	Disturbed	Nestmate	1	2weekdisturbed					At1322	20	Disturbed	Non-nestmate	0	2weekundisturbed
At1325	8	Disturbed	Nestmate	0	2weekdisturbed					At1325	1	Disturbed	Nestmate	0	2weekundisturbed
At1325	9	Disturbed	Nestmate	0	2weekdisturbed					At1325	2	Disturbed	Nestmate	0	2weekundisturbed
At1325	10	Disturbed	Nestmate	1	2weekdisturbed					At1325	3	Disturbed	Nestmate	0	2weekundisturbed
At1325	11	Disturbed	Nestmate	0	2weekdisturbed					At1325	4	Disturbed	Nestmate	0	2weekundisturbed
At1325	12	Disturbed	Nestmate	0	2weekdisturbed					At1325	5	Disturbed	Nestmate	0	2weekundisturbed
At1325	13	Disturbed	Nestmate	1	2weekdisturbed					At1325	7	Disturbed	Nestmate	0	2weekundisturbed
At1325	14	Disturbed	Nestmate	1	2weekdisturbed					At1325	8	Disturbed	Nestmate	0	2weekundisturbed
At1325	15	Disturbed	Nestmate	0	2weekdisturbed					At1325	9	Disturbed	Nestmate	0	2weekundisturbed
At1325	16	Disturbed	Nestmate	0	2weekdisturbed					At1325	10	Disturbed	Nestmate	1	2weekundisturbed
At1325	17	Disturbed	Nestmate	0	2weekdisturbed					At1325	11	Disturbed	Nestmate	0	2weekundisturbed
At1325	18	Disturbed	Nestmate	0	2weekdisturbed					At1325	12	Disturbed	Nestmate	0	2weekundisturbed
At1325	19	Disturbed	Nestmate	0	2weekdisturbed					At1325	13	Disturbed	Nestmate	0	2weekundisturbed
At1325	20	Disturbed	Nestmate	1	2weekdisturbed					At1325	14	Disturbed	Nestmate	0	2weekundisturbed
At1325	1	Disturbed	Non-nestmate	1	2weekdisturbed					At1325	15	Disturbed	Nestmate	0	2weekundisturbed
At1325	2	Disturbed	Non-nestmate	0	2weekdisturbed					At1325	16	Disturbed	Nestmate	0	2weekundisturbed
At1325	3	Disturbed	Non-nestmate	1	2weekdisturbed					At1325	17	Disturbed	Nestmate	1	2weekundisturbed
At1325	4	Disturbed	Non-nestmate	0	2weekdisturbed					At1325	18	Disturbed	Nestmate	0	2weekundisturbed
At1325	5	Disturbed	Non-nestmate	1	2weekdisturbed					At1325	19	Disturbed	Nestmate	0	2weekundisturbed
At1325	7	Disturbed	Non-nestmate	0	2weekdisturbed					At1325	20	Disturbed	Nestmate	0	2weekundisturbed
At1325	8	Disturbed	Non-nestmate	1	2weekdisturbed					At1325	1	Disturbed	Non-nestmate	0	2weekundisturbed
At1325	9	Disturbed	Non-nestmate	0	2weekdisturbed					At1325	2	Disturbed	Non-nestmate	1	2weekundisturbed
At1325	10	Disturbed	Non-nestmate	1	2weekdisturbed					At1325	3	Disturbed	Non-nestmate	0	2weekundisturbed
At1325	11	Disturbed	Non-nestmate	1	2weekdisturbed					At1325	4	Disturbed	Non-nestmate	1	2weekundisturbed
At1325	12	Disturbed	Non-nestmate	1	2weekdisturbed					At1325	5	Disturbed	Non-nestmate	0	2weekundisturbed
At1325	13	Disturbed	Non-nestmate	1	2weekdisturbed					At1325	6	Disturbed	Non-nestmate	1	2weekundisturbed
At1325	14	Disturbed	Non-nestmate	0	2weekdisturbed					At1325	7	Disturbed	Non-nestmate	1	2weekundisturbed
At1325	15	Disturbed	Non-nestmate	1	2weekdisturbed					At1325	8	Disturbed	Non-nestmate	1	2weekundisturbed
At1325	16	Disturbed	Non-nestmate	1	2weekdisturbed					At1325	9	Disturbed	Non-nestmate	0	2weekundisturbed
At1325	17	Disturbed	Non-nestmate	1	2weekdisturbed					At1325	10	Disturbed	Non-nestmate	1	2weekundisturbed
At1325	18	Disturbed	Non-nestmate	1	2weekdisturbed					At1325	11	Disturbed	Non-nestmate	0	2weekundisturbed
At1325	19	Disturbed	Non-nestmate	0	2weekdisturbed					At1325	12	Disturbed	Non-nestmate	1	2weekundisturbed
At1325	20	Disturbed	Non-nestmate	1	2weekdisturbed					At1325	13	Disturbed	Non-nestmate	0	2weekundisturbed
At1303	1	Undisturbed	Nestmate	0	2weekdisturbed					At1325	14	Disturbed	Non-nestmate	0	2weekundisturbed
At1303	2	Undisturbed	Nestmate	0	2weekdisturbed					At1325	15	Disturbed	Non-nestmate	0	2weekundisturbed
At1303	3	Undisturbed	Nestmate	0	2weekdisturbed					At1325	16	Disturbed	Non-nestmate	1	2weekundisturbed
At1303	4	Undisturbed	Nestmate	0	2weekdisturbed					At1325	17	Disturbed	Non-nestmate	0	2weekundisturbed
At1303	5	Undisturbed	Nestmate	1	2weekdisturbed					At1325	18	Disturbed	Non-nestmate	1	2weekundisturbed
At1303	6	Undisturbed	Nestmate	1	2weekdisturbed					At1325	19	Disturbed	Non-nestmate	0	2weekundisturbed
At1303	7	Undisturbed	Nestmate	0	2weekdisturbed					At1325	20	Disturbed	Non-nestmate	1	2weekundisturbed
At1303	8	Undisturbed	Nestmate	0	2weekdisturbed					At1303	1	Undisturbed	Nestmate	0	2weekundisturbed
At1303	9	Undisturbed	Nestmate	0	2weekdisturbed					At1303	2	Undisturbed	Nestmate	0	2weekundisturbed
At1303	10	Undisturbed	Nestmate	1	2weekdisturbed					At1303	3	Undisturbed	Nestmate	0	2weekundisturbed
At1303	11	Undisturbed	Nestmate	0	2weekdisturbed					At1303	4	Undisturbed	Nestmate	0	2weekundisturbed
At1303	12	Undisturbed	Nestmate	0	2weekdisturbed					At1303	5	Undisturbed	Nestmate	0	2weekundisturbed
At1303	13	Undisturbed	Nestmate	1	2weekdisturbed					At1303	6	Undisturbed	Nestmate	1	2weekundisturbed
At1303	14	Undisturbed	Nestmate	0	2weekdisturbed					At1303	7	Undisturbed	Nestmate	0	2weekundisturbed
At1303	15	Undisturbed	Nestmate	0	2weekdisturbed					At1303	8	Undisturbed	Nestmate	0	2weekundisturbed
At1303	16	Undisturbed	Nestmate	0	2weekdisturbed					At1303	9	Undisturbed	Nestmate	0	2weekundisturbed
At1303	17	Undisturbed	Nestmate	0	2weekdisturbed					At1303	10	Undisturbed	Nestmate	0	2weekundisturbed
At1303	18	Undisturbed	Nestmate	0	2weekdisturbed					At1303	11	Undisturbed	Nestmate	0	2weekundisturbed
At1303	19	Undisturbed	Nestmate	1	2weekdisturbed					At1303	12	Undisturbed	Nestmate	0	2weekundisturbed
At1303	20	Undisturbed	Nestmate	0	2weekdisturbed					At1303	13	Undisturbed	Nestmate	0	2weekundisturbed
At1303	1	Undisturbed	Non-nestmate	1	2weekdisturbed					At1303	14	Undisturbed	Nestmate	0	2weekundisturbed
At1303	2	Undisturbed	Non-nestmate	1	2weekdisturbed					At1303	15	Undisturbed	Nestmate	1	2weekundisturbed
At1303	3	Undisturbed	Non-nestmate	1	2weekdisturbed					At1303	16	Undisturbed	Nestmate	0	2weekundisturbed
At1303	4	Undisturbed	Non-nestmate	0	2weekdisturbed					At1303	17	Undisturbed	Nestmate	1	2weekundisturbed
At1303	5	Undisturbed	Non-nestmate	1	2weekdisturbed					At1303	18	Undisturbed	Nestmate	0	2weekundisturbed
At1303	6	Undisturbed	Non-nestmate	1	2weekdisturbed					At1303	19	Undisturbed	Nestmate	0	2weekundisturbed
At1303	7	Undisturbed	Non-nestmate	0	2weekdisturbed					At1303	1	Undisturbed	Non-nestmate	0	2weekundisturbed
At1303	8	Undisturbed	Non-nestmate	0	2weekdisturbed					At1303	2	Undisturbed	Non-nestmate	0	2weekundisturbed
At1303	9	Undisturbed	Non-nestmate	0	2weekdisturbed					At1303	3	Undisturbed	Non-nestmate	0	2weekundisturbed
At1303	10	Undisturbed	Non-nestmate	1	2weekdisturbed					At1303	4	Undisturbed	Non-nestmate	1	2weekundisturbed
At1303	11	Undisturbed	Non-nestmate	0	2weekdisturbed					At1303	5	Undisturbed	Non-nestmate	0	2weekundisturbed
At1303	12	Undisturbed	Non-nestmate	1	2weekdisturbed					At1303	6	Undisturbed	Non-nestmate	0	2weekundisturbed
At1303	13	Undisturbed	Non-nestmate	1	2weekdisturbed					At1303	7	Undisturbed	Non-nestmate	1	2weekundisturbed
At1303	14	Undisturbed	Non-nestmate	0	2weekdisturbed					At1303	8	Undisturbed	Non-nestmate	1	2weekundisturbed
At1303	15	Undisturbed	Non-nestmate	0	2weekdisturbed					At1303	9	Undisturbed	Non-nestmate	1	2weekundisturbed
At1303	16	Undisturbed	Non-nestmate	0	2weekdisturbed					At1303	10	Undisturbed	Non-nestmate	0	2weekundisturbed
At1303	17	Undisturbed	Non-nestmate	1	2weekdisturbed					At1303	11	Undisturbed	Non-nestmate	0	2weekundisturbed
At1303	18	Undisturbed	Non-nestmate	0	2weekdisturbed					At1303	12	Undisturbed	Non-nestmate	0	2weekundisturbed
At1303	19	Undisturbed	Non-nestmate	0	2weekdisturbed					At1303	13	Undisturbed	Non-nestmate	0	2weekundisturbed
At1303	20	Undisturbed	Non-nestmate	1	2weekdisturbed					At1303	14	Undisturbed	Non-nestmate	0	2weekundisturbed
At1306	1	Undisturbed	Nestmate	0	2weekdisturbed					At1303	15	Undisturbed	Non-nestmate	1	2weekundisturbed
At1306	2	Undisturbed	Nestmate	0	2weekdisturbed					At1303	16	Undisturbed	Non-nestmate	0	2weekundisturbed
At1306	3	Undisturbed	Nestmate	1	2weekdisturbed					At1303	17	Undisturbed	Non-nestmate	1	2weekundisturbed
At1306	4	Undisturbed	Nestmate	0	2weekdisturbed					At1303	18	Undisturbed	Non-nestmate	1	2weekundisturbed
At1306	5	Undisturbed	Nestmate	0	2weekdisturbed					At1303	19	Undisturbed	Non-nestmate	1	2weekundisturbed
At1306	6	Undisturbed	Nestmate	0	2weekdisturbed					At1306	1	Undisturbed	Nestmate	0	2weekundisturbed
At1306	7	Undisturbed	Nestmate	1	2weekdisturbed					At1306	2	Undisturbed	Nestmate	0	2weekundisturbed
At1306	8	Undisturbed	Nestmate	0	2weekdisturbed					At1306	3	Undisturbed	Nestmate	0	2weekundisturbed
At1306	9	Undisturbed	Nestmate	0	2weekdisturbed					At1306	4	Undisturbed	Nestmate	0	2weekundisturbed
At1306	10	Undisturbed	Nestmate	1	2weekdisturbed					At1306	5	Undisturbed	Nestmate	1	2weekundisturbed
At1306	11	Undisturbed	Nestmate	0	2weekdisturbed					At1306	6	Undisturbed	Nestmate	0	2weekundisturbed
At1306	12	Undisturbed	Nestmate	0	2weekdisturbed					At1306	7	Undisturbed	Nestmate	1	2weekundisturbed
At1306	13	Undisturbed	Nestmate	0	2weekdisturbed					At1306	8	Undisturbed	Nestmate	0	2weekundisturbed
At1306	14	Undisturbed	Nestmate	0	2weekdisturbed					At1306	9	Undisturbed	Nestmate	1	2weekundisturbed
At1306	15	Undisturbed	Nestmate	0	2weekdisturbed					At1306	10	Undisturbed	Nestmate	0	2weekundisturbed
At1306	16	Undisturbed	Nestmate	0	2weekdisturbed					At1306	11	Undisturbed	Nestmate	0	2weekundisturbed
At1306	17	Undisturbed	Nestmate	0	2weekdisturbed					At1306	12	Undisturbed	Nestmate	0	2weekundisturbed
At1306	18	Undisturbed	Nestmate	0	2weekdisturbed					At1306	13	Undisturbed	Nestmate	0	2weekundisturbed
At1306	19	Undisturbed	Nestmate	0	2weekdisturbed					At1306	14	Undisturbed	Nestmate	0	2weekundisturbed
At1306	20	Undisturbed	Nestmate	1	2weekdisturbed					At1306	15	Undisturbed	Nestmate	0	2weekundisturbed
At1306	1	Undisturbed	Non-nestmate	0	2weekdisturbed					At1306	16	Undisturbed	Nestmate	0	2weekundisturbed
At1306	2	Undisturbed	Non-nestmate	0	2weekdisturbed					At1306	17	Undisturbed	Nestmate	0	2weekundisturbed
At1306	3	Undisturbed	Non-nestmate	0	2weekdisturbed					At1306	18	Undisturbed	Nestmate	1	2weekundisturbed
At1306	4	Undisturbed	Non-nestmate	0	2weekdisturbed					At1306	19	Undisturbed	Nestmate	1	2weekundisturbed
At1306	5	Undisturbed	Non-nestmate	1	2weekdisturbed					At1306	20	Undisturbed	Nestmate	0	2weekundisturbed
At1306	6	Undisturbed	Non-nestmate	1	2weekdisturbed					At1306	1	Undisturbed	Non-nestmate	1	2weekundisturbed
At1306	7	Undisturbed	Non-nestmate	0	2weekdisturbed					At1306	2	Undisturbed	Non-nestmate	0	2weekundisturbed
At1306	8	Undisturbed	Non-nestmate	0	2weekdisturbed					At1306	3	Undisturbed	Non-nestmate	1	2weekundisturbed
At1306	9	Undisturbed	Non-nestmate	1	2weekdisturbed					At1306	4	Undisturbed	Non-nestmate	0	2weekundisturbed
At1306	10	Undisturbed	Non-nestmate	1	2weekdisturbed					At1306	5	Undisturbed	Non-nestmate	1	2weekundisturbed
At1306	11	Undisturbed	Non-nestmate	1	2weekdisturbed					At1306	6	Undisturbed	Non-nestmate	0	2weekundisturbed
At1306	12	Undisturbed	Non-nestmate	1	2weekdisturbed					At1306	7	Undisturbed	Non-nestmate	0	2weekundisturbed
At1306	13	Undisturbed	Non-nestmate	1	2weekdisturbed					At1306	8	Undisturbed	Non-nestmate	1	2weekundisturbed
At1306	14	Undisturbed	Non-nestmate	0	2weekdisturbed					At1306	9	Undisturbed	Non-nestmate	1	2weekundisturbed
At1306	15	Undisturbed	Non-nestmate	0	2weekdisturbed					At1306	10	Undisturbed	Non-nestmate	0	2weekundisturbed
At1306	16	Undisturbed	Non-nestmate	1	2weekdisturbed					At1306	11	Undisturbed	Non-nestmate	1	2weekundisturbed
At1306	17	Undisturbed	Non-nestmate	0	2weekdisturbed					At1306	12	Undisturbed	Non-nestmate	1	2weekundisturbed
At1306	18	Undisturbed	Non-nestmate	1	2weekdisturbed					At1306	13	Undisturbed	Non-nestmate	0	2weekundisturbed
At1306	19	Undisturbed	Non-nestmate	0	2weekdisturbed					At1306	14	Undisturbed	Non-nestmate	0	2weekundisturbed
At1306	20	Undisturbed	Non-nestmate	0	2weekdisturbed					At1306	15	Undisturbed	Non-nestmate	0	2weekundisturbed
At1314	1	Undisturbed	Nestmate	1	2weekdisturbed					At1306	16	Undisturbed	Non-nestmate	0	2weekundisturbed
At1314	2	Undisturbed	Nestmate	0	2weekdisturbed					At1306	17	Undisturbed	Non-nestmate	0	2weekundisturbed
At1314	3	Undisturbed	Nestmate	0	2weekdisturbed					At1306	18	Undisturbed	Non-nestmate	1	2weekundisturbed
At1314	4	Undisturbed	Nestmate	1	2weekdisturbed					At1306	19	Undisturbed	Non-nestmate	0	2weekundisturbed
At1314	5	Undisturbed	Nestmate	0	2weekdisturbed					At1306	20	Undisturbed	Non-nestmate	1	2weekundisturbed
At1314	6	Undisturbed	Nestmate	1	2weekdisturbed					At1314	1	Undisturbed	Nestmate	0	2weekundisturbed
At1314	7	Undisturbed	Nestmate	0	2weekdisturbed					At1314	2	Undisturbed	Nestmate	0	2weekundisturbed
At1314	8	Undisturbed	Nestmate	0	2weekdisturbed					At1314	3	Undisturbed	Nestmate	0	2weekundisturbed
At1314	9	Undisturbed	Nestmate	0	2weekdisturbed					At1314	4	Undisturbed	Nestmate	0	2weekundisturbed
At1314	10	Undisturbed	Nestmate	1	2weekdisturbed					At1314	5	Undisturbed	Nestmate	0	2weekundisturbed
At1314	11	Undisturbed	Nestmate	0	2weekdisturbed					At1314	6	Undisturbed	Nestmate	0	2weekundisturbed
At1314	12	Undisturbed	Nestmate	1	2weekdisturbed					At1314	7	Undisturbed	Nestmate	1	2weekundisturbed
At1314	13	Undisturbed	Nestmate	1	2weekdisturbed					At1314	8	Undisturbed	Nestmate	0	2weekundisturbed
At1314	14	Undisturbed	Nestmate	0	2weekdisturbed					At1314	9	Undisturbed	Nestmate	0	2weekundisturbed
At1314	15	Undisturbed	Nestmate	0	2weekdisturbed					At1314	10	Undisturbed	Nestmate	0	2weekundisturbed
At1314	16	Undisturbed	Nestmate	0	2weekdisturbed					At1314	11	Undisturbed	Nestmate	1	2weekundisturbed
At1314	17	Undisturbed	Nestmate	0	2weekdisturbed					At1314	12	Undisturbed	Nestmate	0	2weekundisturbed
At1314	18	Undisturbed	Nestmate	1	2weekdisturbed					At1314	13	Undisturbed	Nestmate	1	2weekundisturbed
At1314	19	Undisturbed	Nestmate	0	2weekdisturbed					At1314	14	Undisturbed	Nestmate	0	2weekundisturbed
At1314	20	Undisturbed	Nestmate	0	2weekdisturbed					At1314	15	Undisturbed	Nestmate	0	2weekundisturbed
At1314	1	Undisturbed	Non-nestmate	0	2weekdisturbed					At1314	16	Undisturbed	Nestmate	0	2weekundisturbed
At1314	2	Undisturbed	Non-nestmate	1	2weekdisturbed					At1314	17	Undisturbed	Nestmate	0	2weekundisturbed
At1314	3	Undisturbed	Non-nestmate	1	2weekdisturbed					At1314	18	Undisturbed	Nestmate	0	2weekundisturbed
At1314	4	Undisturbed	Non-nestmate	0	2weekdisturbed					At1314	19	Undisturbed	Nestmate	0	2weekundisturbed
At1314	5	Undisturbed	Non-nestmate	0	2weekdisturbed					At1314	20	Undisturbed	Nestmate	1	2weekundisturbed
At1314	6	Undisturbed	Non-nestmate	0	2weekdisturbed					At1314	1	Undisturbed	Non-nestmate	1	2weekundisturbed
At1314	7	Undisturbed	Non-nestmate	1	2weekdisturbed					At1314	2	Undisturbed	Non-nestmate	0	2weekundisturbed
At1314	8	Undisturbed	Non-nestmate	0	2weekdisturbed					At1314	3	Undisturbed	Non-nestmate	0	2weekundisturbed
At1314	9	Undisturbed	Non-nestmate	0	2weekdisturbed					At1314	4	Undisturbed	Non-nestmate	0	2weekundisturbed
At1314	10	Undisturbed	Non-nestmate	1	2weekdisturbed					At1314	5	Undisturbed	Non-nestmate	0	2weekundisturbed
At1314	11	Undisturbed	Non-nestmate	0	2weekdisturbed					At1314	6	Undisturbed	Non-nestmate	1	2weekundisturbed
At1314	12	Undisturbed	Non-nestmate	1	2weekdisturbed					At1314	7	Undisturbed	Non-nestmate	1	2weekundisturbed
At1314	13	Undisturbed	Non-nestmate	0	2weekdisturbed					At1314	8	Undisturbed	Non-nestmate	1	2weekundisturbed
At1314	14	Undisturbed	Non-nestmate	1	2weekdisturbed					At1314	9	Undisturbed	Non-nestmate	0	2weekundisturbed
At1314	15	Undisturbed	Non-nestmate	0	2weekdisturbed					At1314	10	Undisturbed	Non-nestmate	0	2weekundisturbed
At1314	16	Undisturbed	Non-nestmate	0	2weekdisturbed					At1314	11	Undisturbed	Non-nestmate	0	2weekundisturbed
At1314	17	Undisturbed	Non-nestmate	0	2weekdisturbed					At1314	12	Undisturbed	Non-nestmate	0	2weekundisturbed
At1314	18	Undisturbed	Non-nestmate	1	2weekdisturbed					At1314	13	Undisturbed	Non-nestmate	1	2weekundisturbed
At1314	19	Undisturbed	Non-nestmate	1	2weekdisturbed					At1314	14	Undisturbed	Non-nestmate	0	2weekundisturbed
At1314	20	Undisturbed	Non-nestmate	1	2weekdisturbed					At1314	15	Undisturbed	Non-nestmate	1	2weekundisturbed
At1319	1	Undisturbed	Nestmate	1	2weekdisturbed					At1314	16	Undisturbed	Non-nestmate	1	2weekundisturbed
At1319	2	Undisturbed	Nestmate	0	2weekdisturbed					At1314	17	Undisturbed	Non-nestmate	0	2weekundisturbed
At1319	3	Undisturbed	Nestmate	0	2weekdisturbed					At1314	18	Undisturbed	Non-nestmate	0	2weekundisturbed
At1319	4	Undisturbed	Nestmate	0	2weekdisturbed					At1314	19	Undisturbed	Non-nestmate	0	2weekundisturbed
At1319	5	Undisturbed	Nestmate	1	2weekdisturbed					At1314	20	Undisturbed	Non-nestmate	1	2weekundisturbed
At1319	6	Undisturbed	Nestmate	0	2weekdisturbed					At1319	1	Undisturbed	Nestmate	0	2weekundisturbed
At1319	7	Undisturbed	Nestmate	0	2weekdisturbed					At1319	2	Undisturbed	Nestmate	0	2weekundisturbed
At1319	8	Undisturbed	Nestmate	0	2weekdisturbed					At1319	3	Undisturbed	Nestmate	0	2weekundisturbed
At1319	9	Undisturbed	Nestmate	0	2weekdisturbed					At1319	4	Undisturbed	Nestmate	0	2weekundisturbed
At1319	10	Undisturbed	Nestmate	0	2weekdisturbed					At1319	5	Undisturbed	Nestmate	0	2weekundisturbed
At1319	11	Undisturbed	Nestmate	0	2weekdisturbed					At1319	6	Undisturbed	Nestmate	0	2weekundisturbed
At1319	12	Undisturbed	Nestmate	1	2weekdisturbed					At1319	7	Undisturbed	Nestmate	0	2weekundisturbed
At1319	13	Undisturbed	Nestmate	1	2weekdisturbed					At1319	8	Undisturbed	Nestmate	1	2weekundisturbed
At1319	14	Undisturbed	Nestmate	0	2weekdisturbed					At1319	9	Undisturbed	Nestmate	0	2weekundisturbed
At1319	15	Undisturbed	Nestmate	0	2weekdisturbed					At1319	10	Undisturbed	Nestmate	1	2weekundisturbed
At1319	16	Undisturbed	Nestmate	0	2weekdisturbed					At1319	11	Undisturbed	Nestmate	0	2weekundisturbed
At1319	17	Undisturbed	Nestmate	0	2weekdisturbed					At1319	12	Undisturbed	Nestmate	0	2weekundisturbed
At1319	18	Undisturbed	Nestmate	0	2weekdisturbed					At1319	13	Undisturbed	Nestmate	0	2weekundisturbed
At1319	19	Undisturbed	Nestmate	1	2weekdisturbed					At1319	14	Undisturbed	Nestmate	0	2weekundisturbed
At1319	1	Undisturbed	Non-nestmate	1	2weekdisturbed					At1319	15	Undisturbed	Nestmate	0	2weekundisturbed
At1319	2	Undisturbed	Non-nestmate	0	2weekdisturbed					At1319	16	Undisturbed	Nestmate	1	2weekundisturbed
At1319	3	Undisturbed	Non-nestmate	0	2weekdisturbed					At1319	17	Undisturbed	Nestmate	0	2weekundisturbed
At1319	4	Undisturbed	Non-nestmate	1	2weekdisturbed					At1319	18	Undisturbed	Nestmate	0	2weekundisturbed
At1319	5	Undisturbed	Non-nestmate	1	2weekdisturbed					At1319	19	Undisturbed	Nestmate	0	2weekundisturbed
At1319	6	Undisturbed	Non-nestmate	0	2weekdisturbed					At1319	20	Undisturbed	Nestmate	0	2weekundisturbed
At1319	7	Undisturbed	Non-nestmate	0	2weekdisturbed					At1319	1	Undisturbed	Non-nestmate	0	2weekundisturbed
At1319	8	Undisturbed	Non-nestmate	1	2weekdisturbed					At1319	2	Undisturbed	Non-nestmate	0	2weekundisturbed
At1319	9	Undisturbed	Non-nestmate	1	2weekdisturbed					At1319	3	Undisturbed	Non-nestmate	0	2weekundisturbed
At1319	10	Undisturbed	Non-nestmate	1	2weekdisturbed					At1319	4	Undisturbed	Non-nestmate	1	2weekundisturbed
At1319	11	Undisturbed	Non-nestmate	0	2weekdisturbed					At1319	5	Undisturbed	Non-nestmate	1	2weekundisturbed
At1319	12	Undisturbed	Non-nestmate	0	2weekdisturbed					At1319	6	Undisturbed	Non-nestmate	0	2weekundisturbed
At1319	13	Undisturbed	Non-nestmate	1	2weekdisturbed					At1319	7	Undisturbed	Non-nestmate	0	2weekundisturbed
At1319	14	Undisturbed	Non-nestmate	0	2weekdisturbed					At1319	8	Undisturbed	Non-nestmate	1	2weekundisturbed
At1319	15	Undisturbed	Non-nestmate	1	2weekdisturbed					At1319	9	Undisturbed	Non-nestmate	1	2weekundisturbed
At1319	16	Undisturbed	Non-nestmate	0	2weekdisturbed					At1319	10	Undisturbed	Non-nestmate	1	2weekundisturbed
At1319	17	Undisturbed	Non-nestmate	0	2weekdisturbed					At1319	11	Undisturbed	Non-nestmate	0	2weekundisturbed
At1319	18	Undisturbed	Non-nestmate	0	2weekdisturbed					At1319	12	Undisturbed	Non-nestmate	0	2weekundisturbed
At1319	19	Undisturbed	Non-nestmate	1	2weekdisturbed					At1319	13	Undisturbed	Non-nestmate	0	2weekundisturbed
At1321	1	Undisturbed	Nestmate	1	2weekdisturbed					At1319	14	Undisturbed	Non-nestmate	1	2weekundisturbed
At1321	2	Undisturbed	Nestmate	1	2weekdisturbed					At1319	15	Undisturbed	Non-nestmate	1	2weekundisturbed
At1321	3	Undisturbed	Nestmate	0	2weekdisturbed					At1319	16	Undisturbed	Non-nestmate	0	2weekundisturbed
At1321	4	Undisturbed	Nestmate	0	2weekdisturbed					At1319	17	Undisturbed	Non-nestmate	0	2weekundisturbed
At1321	5	Undisturbed	Nestmate	0	2weekdisturbed					At1319	18	Undisturbed	Non-nestmate	1	2weekundisturbed
At1321	6	Undisturbed	Nestmate	1	2weekdisturbed					At1319	19	Undisturbed	Non-nestmate	0	2weekundisturbed
At1321	7	Undisturbed	Nestmate	0	2weekdisturbed					At1319	20	Undisturbed	Non-nestmate	1	2weekundisturbed
At1321	8	Undisturbed	Nestmate	1	2weekdisturbed					At1321	1	Undisturbed	Nestmate	1	2weekundisturbed
At1321	9	Undisturbed	Nestmate	0	2weekdisturbed					At1321	2	Undisturbed	Nestmate	0	2weekundisturbed
At1321	10	Undisturbed	Nestmate	0	2weekdisturbed					At1321	3	Undisturbed	Nestmate	1	2weekundisturbed
At1321	11	Undisturbed	Nestmate	0	2weekdisturbed					At1321	4	Undisturbed	Nestmate	1	2weekundisturbed
At1321	12	Undisturbed	Nestmate	0	2weekdisturbed					At1321	5	Undisturbed	Nestmate	0	2weekundisturbed
At1321	13	Undisturbed	Nestmate	0	2weekdisturbed					At1321	6	Undisturbed	Nestmate	0	2weekundisturbed
At1321	14	Undisturbed	Nestmate	0	2weekdisturbed					At1321	7	Undisturbed	Nestmate	0	2weekundisturbed
At1321	15	Undisturbed	Nestmate	0	2weekdisturbed					At1321	8	Undisturbed	Nestmate	1	2weekundisturbed
At1321	16	Undisturbed	Nestmate	0	2weekdisturbed					At1321	9	Undisturbed	Nestmate	0	2weekundisturbed
At1321	17	Undisturbed	Nestmate	0	2weekdisturbed					At1321	10	Undisturbed	Nestmate	0	2weekundisturbed
At1321	18	Undisturbed	Nestmate	1	2weekdisturbed					At1321	11	Undisturbed	Nestmate	0	2weekundisturbed
At1321	19	Undisturbed	Nestmate	0	2weekdisturbed					At1321	12	Undisturbed	Nestmate	0	2weekundisturbed
At1321	20	Undisturbed	Nestmate	0	2weekdisturbed					At1321	13	Undisturbed	Nestmate	0	2weekundisturbed
At1321	1	Undisturbed	Non-nestmate	1	2weekdisturbed					At1321	14	Undisturbed	Nestmate	0	2weekundisturbed
At1321	2	Undisturbed	Non-nestmate	0	2weekdisturbed					At1321	15	Undisturbed	Nestmate	0	2weekundisturbed
At1321	3	Undisturbed	Non-nestmate	0	2weekdisturbed					At1321	16	Undisturbed	Nestmate	1	2weekundisturbed
At1321	4	Undisturbed	Non-nestmate	1	2weekdisturbed					At1321	17	Undisturbed	Nestmate	0	2weekundisturbed
At1321	5	Undisturbed	Non-nestmate	0	2weekdisturbed					At1321	18	Undisturbed	Nestmate	0	2weekundisturbed
At1321	6	Undisturbed	Non-nestmate	1	2weekdisturbed					At1321	19	Undisturbed	Nestmate	0	2weekundisturbed
At1321	7	Undisturbed	Non-nestmate	0	2weekdisturbed					At1321	1	Undisturbed	Non-nestmate	1	2weekundisturbed
At1321	8	Undisturbed	Non-nestmate	1	2weekdisturbed					At1321	2	Undisturbed	Non-nestmate	0	2weekundisturbed
At1321	9	Undisturbed	Non-nestmate	1	2weekdisturbed					At1321	3	Undisturbed	Non-nestmate	1	2weekundisturbed
At1321	10	Undisturbed	Non-nestmate	1	2weekdisturbed					At1321	4	Undisturbed	Non-nestmate	0	2weekundisturbed
At1321	11	Undisturbed	Non-nestmate	1	2weekdisturbed					At1321	5	Undisturbed	Non-nestmate	1	2weekundisturbed
At1321	12	Undisturbed	Non-nestmate	1	2weekdisturbed					At1321	6	Undisturbed	Non-nestmate	1	2weekundisturbed
At1321	13	Undisturbed	Non-nestmate	0	2weekdisturbed					At1321	7	Undisturbed	Non-nestmate	1	2weekundisturbed
At1321	14	Undisturbed	Non-nestmate	0	2weekdisturbed					At1321	8	Undisturbed	Non-nestmate	0	2weekundisturbed
At1321	15	Undisturbed	Non-nestmate	0	2weekdisturbed					At1321	9	Undisturbed	Non-nestmate	0	2weekundisturbed
At1321	16	Undisturbed	Non-nestmate	0	2weekdisturbed					At1321	10	Undisturbed	Non-nestmate	1	2weekundisturbed
At1321	17	Undisturbed	Non-nestmate	1	2weekdisturbed					At1321	11	Undisturbed	Non-nestmate	0	2weekundisturbed
At1321	18	Undisturbed	Non-nestmate	1	2weekdisturbed					At1321	12	Undisturbed	Non-nestmate	0	2weekundisturbed
At1321	19	Undisturbed	Non-nestmate	1	2weekdisturbed					At1321	13	Undisturbed	Non-nestmate	1	2weekundisturbed
At1321	20	Undisturbed	Non-nestmate	0	2weekdisturbed					At1321	14	Undisturbed	Non-nestmate	0	2weekundisturbed
At1322	1	Undisturbed	Nestmate	0	2weekdisturbed					At1321	15	Undisturbed	Non-nestmate	0	2weekundisturbed
At1322	2	Undisturbed	Nestmate	0	2weekdisturbed					At1321	16	Undisturbed	Non-nestmate	1	2weekundisturbed
At1322	3	Undisturbed	Nestmate	0	2weekdisturbed					At1321	17	Undisturbed	Non-nestmate	1	2weekundisturbed
At1322	4	Undisturbed	Nestmate	0	2weekdisturbed					At1321	18	Undisturbed	Non-nestmate	0	2weekundisturbed
At1322	5	Undisturbed	Nestmate	1	2weekdisturbed					At1321	19	Undisturbed	Non-nestmate	1	2weekundisturbed
At1322	6	Undisturbed	Nestmate	0	2weekdisturbed					At1322	1	Undisturbed	Nestmate	1	2weekundisturbed
At1322	7	Undisturbed	Nestmate	0	2weekdisturbed					At1322	2	Undisturbed	Nestmate	1	2weekundisturbed
At1322	8	Undisturbed	Nestmate	0	2weekdisturbed					At1322	3	Undisturbed	Nestmate	0	2weekundisturbed
At1322	9	Undisturbed	Nestmate	0	2weekdisturbed					At1322	4	Undisturbed	Nestmate	0	2weekundisturbed
At1322	10	Undisturbed	Nestmate	1	2weekdisturbed					At1322	5	Undisturbed	Nestmate	0	2weekundisturbed
At1322	11	Undisturbed	Nestmate	0	2weekdisturbed					At1322	6	Undisturbed	Nestmate	0	2weekundisturbed
At1322	12	Undisturbed	Nestmate	0	2weekdisturbed					At1322	7	Undisturbed	Nestmate	1	2weekundisturbed
At1322	13	Undisturbed	Nestmate	0	2weekdisturbed					At1322	8	Undisturbed	Nestmate	0	2weekundisturbed
At1322	14	Undisturbed	Nestmate	0	2weekdisturbed					At1322	9	Undisturbed	Nestmate	0	2weekundisturbed
At1322	15	Undisturbed	Nestmate	0	2weekdisturbed					At1322	10	Undisturbed	Nestmate	1	2weekundisturbed
At1322	16	Undisturbed	Nestmate	1	2weekdisturbed					At1322	11	Undisturbed	Nestmate	0	2weekundisturbed
At1322	17	Undisturbed	Nestmate	1	2weekdisturbed					At1322	12	Undisturbed	Nestmate	0	2weekundisturbed
At1322	18	Undisturbed	Nestmate	0	2weekdisturbed					At1322	13	Undisturbed	Nestmate	0	2weekundisturbed
At1322	19	Undisturbed	Nestmate	0	2weekdisturbed					At1322	14	Undisturbed	Nestmate	0	2weekundisturbed
At1322	20	Undisturbed	Nestmate	0	2weekdisturbed					At1322	15	Undisturbed	Nestmate	0	2weekundisturbed
At1322	1	Undisturbed	Non-nestmate	0	2weekdisturbed					At1322	16	Undisturbed	Nestmate	0	2weekundisturbed
At1322	2	Undisturbed	Non-nestmate	0	2weekdisturbed					At1322	17	Undisturbed	Nestmate	0	2weekundisturbed
At1322	3	Undisturbed	Non-nestmate	1	2weekdisturbed					At1322	18	Undisturbed	Nestmate	0	2weekundisturbed
At1322	4	Undisturbed	Non-nestmate	1	2weekdisturbed					At1322	19	Undisturbed	Nestmate	0	2weekundisturbed
At1322	5	Undisturbed	Non-nestmate	0	2weekdisturbed					At1322	1	Undisturbed	Non-nestmate	1	2weekundisturbed
At1322	6	Undisturbed	Non-nestmate	0	2weekdisturbed					At1322	2	Undisturbed	Non-nestmate	1	2weekundisturbed
At1322	7	Undisturbed	Non-nestmate	0	2weekdisturbed					At1322	3	Undisturbed	Non-nestmate	0	2weekundisturbed
At1322	8	Undisturbed	Non-nestmate	0	2weekdisturbed					At1322	4	Undisturbed	Non-nestmate	0	2weekundisturbed
At1322	9	Undisturbed	Non-nestmate	1	2weekdisturbed					At1322	5	Undisturbed	Non-nestmate	1	2weekundisturbed
At1322	10	Undisturbed	Non-nestmate	1	2weekdisturbed					At1322	6	Undisturbed	Non-nestmate	1	2weekundisturbed
At1322	11	Undisturbed	Non-nestmate	1	2weekdisturbed					At1322	7	Undisturbed	Non-nestmate	1	2weekundisturbed
At1322	12	Undisturbed	Non-nestmate	0	2weekdisturbed					At1322	8	Undisturbed	Non-nestmate	0	2weekundisturbed
At1322	13	Undisturbed	Non-nestmate	1	2weekdisturbed					At1322	9	Undisturbed	Non-nestmate	0	2weekundisturbed
At1322	14	Undisturbed	Non-nestmate	0	2weekdisturbed					At1322	10	Undisturbed	Non-nestmate	1	2weekundisturbed
At1322	15	Undisturbed	Non-nestmate	1	2weekdisturbed					At1322	11	Undisturbed	Non-nestmate	0	2weekundisturbed
At1322	16	Undisturbed	Non-nestmate	0	2weekdisturbed					At1322	12	Undisturbed	Non-nestmate	0	2weekundisturbed
At1322	17	Undisturbed	Non-nestmate	1	2weekdisturbed					At1322	13	Undisturbed	Non-nestmate	1	2weekundisturbed
At1322	18	Undisturbed	Non-nestmate	1	2weekdisturbed					At1322	14	Undisturbed	Non-nestmate	0	2weekundisturbed
At1322	19	Undisturbed	Non-nestmate	0	2weekdisturbed					At1322	15	Undisturbed	Non-nestmate	0	2weekundisturbed
At1322	20	Undisturbed	Non-nestmate	0	2weekdisturbed					At1322	16	Undisturbed	Non-nestmate	0	2weekundisturbed
At1325	1	Undisturbed	Nestmate	0	2weekdisturbed					At1322	17	Undisturbed	Non-nestmate	1	2weekundisturbed
At1325	2	Undisturbed	Nestmate	1	2weekdisturbed					At1322	18	Undisturbed	Non-nestmate	0	2weekundisturbed
At1325	3	Undisturbed	Nestmate	0	2weekdisturbed					At1322	19	Undisturbed	Non-nestmate	1	2weekundisturbed
At1325	4	Undisturbed	Nestmate	0	2weekdisturbed					At1325	1	Undisturbed	Nestmate	0	2weekundisturbed
At1325	5	Undisturbed	Nestmate	0	2weekdisturbed					At1325	2	Undisturbed	Nestmate	0	2weekundisturbed
At1325	6	Undisturbed	Nestmate	1	2weekdisturbed					At1325	3	Undisturbed	Nestmate	0	2weekundisturbed
At1325	7	Undisturbed	Nestmate	0	2weekdisturbed					At1325	4	Undisturbed	Nestmate	0	2weekundisturbed
At1325	8	Undisturbed	Nestmate	0	2weekdisturbed					At1325	5	Undisturbed	Nestmate	0	2weekundisturbed
At1325	9	Undisturbed	Nestmate	0	2weekdisturbed					At1325	6	Undisturbed	Nestmate	0	2weekundisturbed
At1325	10	Undisturbed	Nestmate	1	2weekdisturbed					At1325	7	Undisturbed	Nestmate	0	2weekundisturbed
At1325	11	Undisturbed	Nestmate	0	2weekdisturbed					At1325	8	Undisturbed	Nestmate	0	2weekundisturbed
At1325	12	Undisturbed	Nestmate	0	2weekdisturbed					At1325	9	Undisturbed	Nestmate	1	2weekundisturbed
At1325	13	Undisturbed	Nestmate	0	2weekdisturbed					At1325	10	Undisturbed	Nestmate	0	2weekundisturbed
At1325	14	Undisturbed	Nestmate	0	2weekdisturbed					At1325	11	Undisturbed	Nestmate	0	2weekundisturbed
At1325	15	Undisturbed	Nestmate	0	2weekdisturbed					At1325	12	Undisturbed	Nestmate	0	2weekundisturbed
At1325	16	Undisturbed	Nestmate	1	2weekdisturbed					At1325	13	Undisturbed	Nestmate	0	2weekundisturbed
At1325	17	Undisturbed	Nestmate	0	2weekdisturbed					At1325	14	Undisturbed	Nestmate	1	2weekundisturbed
At1325	18	Undisturbed	Nestmate	0	2weekdisturbed					At1325	15	Undisturbed	Nestmate	0	2weekundisturbed
At1325	19	Undisturbed	Nestmate	0	2weekdisturbed					At1325	16	Undisturbed	Nestmate	0	2weekundisturbed
At1325	20	Undisturbed	Nestmate	0	2weekdisturbed					At1325	17	Undisturbed	Nestmate	1	2weekundisturbed
At1325	1	Undisturbed	Non-nestmate	1	2weekdisturbed					At1325	18	Undisturbed	Nestmate	0	2weekundisturbed
At1325	2	Undisturbed	Non-nestmate	0	2weekdisturbed					At1325	19	Undisturbed	Nestmate	0	2weekundisturbed
At1325	3	Undisturbed	Non-nestmate	0	2weekdisturbed					At1325	20	Undisturbed	Nestmate	0	2weekundisturbed
At1325	4	Undisturbed	Non-nestmate	1	2weekdisturbed					At1325	1	Undisturbed	Non-nestmate	0	2weekundisturbed
At1325	5	Undisturbed	Non-nestmate	0	2weekdisturbed					At1325	2	Undisturbed	Non-nestmate	0	2weekundisturbed
At1325	6	Undisturbed	Non-nestmate	0	2weekdisturbed					At1325	3	Undisturbed	Non-nestmate	1	2weekundisturbed
At1325	7	Undisturbed	Non-nestmate	0	2weekdisturbed					At1325	4	Undisturbed	Non-nestmate	1	2weekundisturbed
At1325	8	Undisturbed	Non-nestmate	1	2weekdisturbed					At1325	5	Undisturbed	Non-nestmate	0	2weekundisturbed
At1325	9	Undisturbed	Non-nestmate	1	2weekdisturbed					At1325	6	Undisturbed	Non-nestmate	0	2weekundisturbed
At1325	10	Undisturbed	Non-nestmate	0	2weekdisturbed					At1325	7	Undisturbed	Non-nestmate	1	2weekundisturbed
At1325	11	Undisturbed	Non-nestmate	1	2weekdisturbed					At1325	8	Undisturbed	Non-nestmate	0	2weekundisturbed
At1325	12	Undisturbed	Non-nestmate	1	2weekdisturbed					At1325	9	Undisturbed	Non-nestmate	0	2weekundisturbed
At1325	13	Undisturbed	Non-nestmate	0	2weekdisturbed					At1325	10	Undisturbed	Non-nestmate	0	2weekundisturbed
At1325	14	Undisturbed	Non-nestmate	0	2weekdisturbed					At1325	11	Undisturbed	Non-nestmate	1	2weekundisturbed
At1325	15	Undisturbed	Non-nestmate	1	2weekdisturbed					At1325	12	Undisturbed	Non-nestmate	1	2weekundisturbed
At1325	16	Undisturbed	Non-nestmate	0	2weekdisturbed					At1325	13	Undisturbed	Non-nestmate	1	2weekundisturbed
At1325	17	Undisturbed	Non-nestmate	1	2weekdisturbed					At1325	14	Undisturbed	Non-nestmate	1	2weekundisturbed
At1325	18	Undisturbed	Non-nestmate	0	2weekdisturbed					At1325	15	Undisturbed	Non-nestmate	0	2weekundisturbed
At1325	19	Undisturbed	Non-nestmate	1	2weekdisturbed					At1325	16	Undisturbed	Non-nestmate	1	2weekundisturbed
At1325	20	Undisturbed	Non-nestmate	1	2weekdisturbed					At1325	17	Undisturbed	Non-nestmate	0	2weekundisturbed
										At1325	18	Undisturbed	Non-nestmate	1	2weekundisturbed
										At1325	19	Undisturbed	Non-nestmate	0	2weekundisturbed
										At1325	20	Undisturbed	Non-nestmate	1	2weekundisturbed

## Sheet: Sheet9
Colony	Ant	Treatment	Aggression score	binary	Timing				Colony	Ant	Treatment	Aggression score	binary	Timing
At1303	7	Undisturbed	3	1	2weekdisturbed				1306	1	Control	0	0	2weekundisturbed
At1303	14	Undisturbed	3	1	2weekdisturbed				1306	2	Control	2	1	2weekundisturbed
At1303	5	Undisturbed	2	1	2weekdisturbed				1306	3	Control	0	0	2weekundisturbed
At1303	9	Undisturbed	2	1	2weekdisturbed				1306	4	Control	3	1	2weekundisturbed
At1303	10	Undisturbed	2	1	2weekdisturbed				1306	5	Control	0	0	2weekundisturbed
At1303	13	Undisturbed	2	1	2weekdisturbed				1306	6	Control	0	0	2weekundisturbed
At1303	15	Undisturbed	2	1	2weekdisturbed				1306	7	Control	0	0	2weekundisturbed
At1303	17	Undisturbed	2	1	2weekdisturbed				1306	8	Control	2	1	2weekundisturbed
At1303	2	Undisturbed	1	1	2weekdisturbed				1306	9	Control	0	0	2weekundisturbed
At1303	4	Undisturbed	1	1	2weekdisturbed				1306	10	Control	2	1	2weekundisturbed
At1303	6	Undisturbed	1	1	2weekdisturbed				1306	11	Control	0	0	2weekundisturbed
At1303	1	Undisturbed	0	0	2weekdisturbed				1306	12	Control	1	1	2weekundisturbed
At1303	3	Undisturbed	0	0	2weekdisturbed				1306	13	Control	3	1	2weekundisturbed
At1303	8	Undisturbed	0	0	2weekdisturbed				1306	14	Control	0	0	2weekundisturbed
At1303	11	Undisturbed	0	0	2weekdisturbed				1306	15	Control	3	1	2weekundisturbed
At1303	12	Undisturbed	0	0	2weekdisturbed				1306	16	Control	1	1	2weekundisturbed
At1303	16	Undisturbed	0	0	2weekdisturbed				1306	17	Control	1	1	2weekundisturbed
At1303	18	Undisturbed	0	0	2weekdisturbed				1306	18	Control	1	1	2weekundisturbed
At1303	19	Undisturbed	0	0	2weekdisturbed				1306	19	Control	1	1	2weekundisturbed
At1303	20	Undisturbed	0	0	2weekdisturbed				1306	20	Control	2	1	2weekundisturbed
At1306	3	Undisturbed	3	1	2weekdisturbed				1314	1	Control	2	1	2weekundisturbed
At1306	7	Undisturbed	3	1	2weekdisturbed				1314	2	Control	3	1	2weekundisturbed
At1306	15	Undisturbed	3	1	2weekdisturbed				1314	3	Control	3	1	2weekundisturbed
At1306	2	Undisturbed	2	1	2weekdisturbed				1314	4	Control	1	1	2weekundisturbed
At1306	5	Undisturbed	2	1	2weekdisturbed				1314	5	Control	2	1	2weekundisturbed
At1306	9	Undisturbed	2	1	2weekdisturbed				1314	6	Control	0	0	2weekundisturbed
At1306	12	Undisturbed	2	1	2weekdisturbed				1314	7	Control	0	0	2weekundisturbed
At1306	4	Undisturbed	1	1	2weekdisturbed				1314	8	Control	2	1	2weekundisturbed
At1306	1	Undisturbed	0	0	2weekdisturbed				1314	9	Control	2	1	2weekundisturbed
At1306	6	Undisturbed	0	0	2weekdisturbed				1314	10	Control	2	1	2weekundisturbed
At1306	8	Undisturbed	0	0	2weekdisturbed				1314	11	Control	1	1	2weekundisturbed
At1306	10	Undisturbed	0	0	2weekdisturbed				1314	12	Control	2	1	2weekundisturbed
At1306	11	Undisturbed	0	0	2weekdisturbed				1314	13	Control	2	1	2weekundisturbed
At1306	13	Undisturbed	0	0	2weekdisturbed				1314	14	Control	0	0	2weekundisturbed
At1306	14	Undisturbed	0	0	2weekdisturbed				1314	15	Control	2	1	2weekundisturbed
At1306	16	Undisturbed	0	0	2weekdisturbed				1314	16	Control	1	1	2weekundisturbed
At1306	17	Undisturbed	0	0	2weekdisturbed				1314	17	Control	0	0	2weekundisturbed
At1306	18	Undisturbed	0	0	2weekdisturbed				1314	18	Control	2	1	2weekundisturbed
At1306	19	Undisturbed	0	0	2weekdisturbed				1314	19	Control	0	0	2weekundisturbed
At1306	20	Undisturbed	0	0	2weekdisturbed				1314	20	Control	0	0	2weekundisturbed
At1314	3	Undisturbed	3	1	2weekdisturbed				1319	1	Control	0	0	2weekundisturbed
At1314	4	Undisturbed	3	1	2weekdisturbed				1319	2	Control	0	0	2weekundisturbed
At1314	5	Undisturbed	3	1	2weekdisturbed				1319	3	Control	2	1	2weekundisturbed
At1314	6	Undisturbed	3	1	2weekdisturbed				1319	4	Control	1	1	2weekundisturbed
At1314	7	Undisturbed	3	1	2weekdisturbed				1319	5	Control	0	0	2weekundisturbed
At1314	8	Undisturbed	3	1	2weekdisturbed				1319	6	Control	2	1	2weekundisturbed
At1314	9	Undisturbed	3	1	2weekdisturbed				1319	7	Control	2	1	2weekundisturbed
At1314	11	Undisturbed	3	1	2weekdisturbed				1319	8	Control	2	1	2weekundisturbed
At1314	14	Undisturbed	3	1	2weekdisturbed				1319	9	Control	0	0	2weekundisturbed
At1314	17	Undisturbed	3	1	2weekdisturbed				1319	10	Control	2	1	2weekundisturbed
At1314	20	Undisturbed	3	1	2weekdisturbed				1319	11	Control	1	1	2weekundisturbed
At1314	1	Undisturbed	2	1	2weekdisturbed				1319	12	Control	2	1	2weekundisturbed
At1314	10	Undisturbed	2	1	2weekdisturbed				1319	13	Control	3	1	2weekundisturbed
At1314	13	Undisturbed	2	1	2weekdisturbed				1319	14	Control	1	1	2weekundisturbed
At1314	18	Undisturbed	2	1	2weekdisturbed				1319	15	Control	0	0	2weekundisturbed
At1314	2	Undisturbed	0	0	2weekdisturbed				1319	16	Control	3	1	2weekundisturbed
At1314	12	Undisturbed	0	0	2weekdisturbed				1319	17	Control	0	0	2weekundisturbed
At1314	15	Undisturbed	0	0	2weekdisturbed				1319	18	Control	2	1	2weekundisturbed
At1314	16	Undisturbed	0	0	2weekdisturbed				1319	19	Control	2	1	2weekundisturbed
At1314	19	Undisturbed	0	0	2weekdisturbed				1319	20	Control	0	0	2weekundisturbed
At1319	15	Undisturbed	3	1	2weekdisturbed				1321	1	Control	1	1	2weekundisturbed
At1319	17	Undisturbed	3	1	2weekdisturbed				1321	2	Control	1	1	2weekundisturbed
At1319	19	Undisturbed	3	1	2weekdisturbed				1321	3	Control	2	1	2weekundisturbed
At1319	3	Undisturbed	2	1	2weekdisturbed				1321	4	Control	0	0	2weekundisturbed
At1319	5	Undisturbed	2	1	2weekdisturbed				1321	5	Control	0	0	2weekundisturbed
At1319	6	Undisturbed	2	1	2weekdisturbed				1321	6	Control	2	1	2weekundisturbed
At1319	7	Undisturbed	2	1	2weekdisturbed				1321	7	Control	0	0	2weekundisturbed
At1319	8	Undisturbed	2	1	2weekdisturbed				1321	8	Control	2	1	2weekundisturbed
At1319	9	Undisturbed	2	1	2weekdisturbed				1321	9	Control	3	1	2weekundisturbed
At1319	12	Undisturbed	2	1	2weekdisturbed				1321	10	Control	2	1	2weekundisturbed
At1319	20	Undisturbed	2	1	2weekdisturbed				1321	11	Control	2	1	2weekundisturbed
At1319	14	Undisturbed	1	1	2weekdisturbed				1321	12	Control	2	1	2weekundisturbed
At1319	1	Undisturbed	0	0	2weekdisturbed				1321	13	Control	0	0	2weekundisturbed
At1319	2	Undisturbed	0	0	2weekdisturbed				1321	14	Control	0	0	2weekundisturbed
At1319	4	Undisturbed	0	0	2weekdisturbed				1321	15	Control	1	1	2weekundisturbed
At1319	10	Undisturbed	0	0	2weekdisturbed				1321	16	Control	2	1	2weekundisturbed
At1319	11	Undisturbed	0	0	2weekdisturbed				1321	17	Control	0	0	2weekundisturbed
At1319	13	Undisturbed	0	0	2weekdisturbed				1321	18	Control	2	1	2weekundisturbed
At1319	16	Undisturbed	0	0	2weekdisturbed				1321	19	Control	0	0	2weekundisturbed
At1319	18	Undisturbed	0	0	2weekdisturbed				1321	20	Control	0	0	2weekundisturbed
At1321	6	Undisturbed	3	1	2weekdisturbed				1322	1	Control	2	1	2weekundisturbed
At1321	12	Undisturbed	3	1	2weekdisturbed				1322	2	Control	0	0	2weekundisturbed
At1321	2	Undisturbed	2	1	2weekdisturbed				1322	3	Control	0	0	2weekundisturbed
At1321	3	Undisturbed	2	1	2weekdisturbed				1322	4	Control	0	0	2weekundisturbed
At1321	4	Undisturbed	2	1	2weekdisturbed				1322	5	Control	0	0	2weekundisturbed
At1321	5	Undisturbed	2	1	2weekdisturbed				1322	6	Control	0	0	2weekundisturbed
At1321	8	Undisturbed	2	1	2weekdisturbed				1322	7	Control	2	1	2weekundisturbed
At1321	11	Undisturbed	2	1	2weekdisturbed				1322	8	Control	0	0	2weekundisturbed
At1321	13	Undisturbed	2	1	2weekdisturbed				1322	9	Control	0	0	2weekundisturbed
At1321	14	Undisturbed	2	1	2weekdisturbed				1322	10	Control	3	1	2weekundisturbed
At1321	15	Undisturbed	1	1	2weekdisturbed				1322	11	Control	1	1	2weekundisturbed
At1321	16	Undisturbed	1	1	2weekdisturbed				1322	12	Control	1	1	2weekundisturbed
At1321	19	Undisturbed	1	1	2weekdisturbed				1322	13	Control	2	1	2weekundisturbed
At1321	1	Undisturbed	0	0	2weekdisturbed				1322	14	Control	2	1	2weekundisturbed
At1321	7	Undisturbed	0	0	2weekdisturbed				1322	15	Control	3	1	2weekundisturbed
At1321	9	Undisturbed	0	0	2weekdisturbed				1322	16	Control	3	1	2weekundisturbed
At1321	10	Undisturbed	0	0	2weekdisturbed				1322	17	Control	2	1	2weekundisturbed
At1321	17	Undisturbed	0	0	2weekdisturbed				1322	18	Control	2	1	2weekundisturbed
At1321	18	Undisturbed	0	0	2weekdisturbed				1322	19	Control	2	1	2weekundisturbed
At1321	20	Undisturbed	0	0	2weekdisturbed				1322	20	Control	0	0	2weekundisturbed
At1322	3	Undisturbed	3	1	2weekdisturbed				1325	1	Control	3	1	2weekundisturbed
At1322	5	Undisturbed	3	1	2weekdisturbed				1325	2	Control	3	1	2weekundisturbed
At1322	7	Undisturbed	3	1	2weekdisturbed				1325	3	Control	0	0	2weekundisturbed
At1322	9	Undisturbed	3	1	2weekdisturbed				1325	4	Control	3	1	2weekundisturbed
At1322	18	Undisturbed	3	1	2weekdisturbed				1325	5	Control	0	0	2weekundisturbed
At1322	1	Undisturbed	2	1	2weekdisturbed				1325	6	Control	3	1	2weekundisturbed
At1322	15	Undisturbed	2	1	2weekdisturbed				1325	7	Control	2	1	2weekundisturbed
At1322	16	Undisturbed	1	1	2weekdisturbed				1325	8	Control	2	1	2weekundisturbed
At1322	17	Undisturbed	1	1	2weekdisturbed				1325	9	Control	0	0	2weekundisturbed
At1322	19	Undisturbed	1	1	2weekdisturbed				1325	10	Control	2	1	2weekundisturbed
At1322	2	Undisturbed	0	0	2weekdisturbed				1325	11	Control	3	1	2weekundisturbed
At1322	4	Undisturbed	0	0	2weekdisturbed				1325	12	Control	1	1	2weekundisturbed
At1322	6	Undisturbed	0	0	2weekdisturbed				1325	13	Control	0	0	2weekundisturbed
At1322	8	Undisturbed	0	0	2weekdisturbed				1325	14	Control	2	1	2weekundisturbed
At1322	10	Undisturbed	0	0	2weekdisturbed				1325	15	Control	2	1	2weekundisturbed
At1322	11	Undisturbed	0	0	2weekdisturbed				1325	16	Control	2	1	2weekundisturbed
At1322	12	Undisturbed	0	0	2weekdisturbed				1325	17	Control	0	0	2weekundisturbed
At1322	13	Undisturbed	0	0	2weekdisturbed				1325	18	Control	0	0	2weekundisturbed
At1322	14	Undisturbed	0	0	2weekdisturbed				1325	19	Control	0	0	2weekundisturbed
At1322	20	Undisturbed	0	0	2weekdisturbed				1325	20	Control	3	1	2weekundisturbed
At1325	3	Undisturbed	3	1	2weekdisturbed				1303	1	Control	3	1	2weekundisturbed
At1325	14	Undisturbed	3	1	2weekdisturbed				1303	2	Control	3	1	2weekundisturbed
At1325	1	Undisturbed	2	1	2weekdisturbed				1303	3	Control	3	1	2weekundisturbed
At1325	5	Undisturbed	2	1	2weekdisturbed				1303	4	Control	3	1	2weekundisturbed
At1325	7	Undisturbed	2	1	2weekdisturbed				1303	5	Control	3	1	2weekundisturbed
At1325	12	Undisturbed	2	1	2weekdisturbed				1303	6	Control	1	1	2weekundisturbed
At1325	15	Undisturbed	2	1	2weekdisturbed				1303	7	Control	2	1	2weekundisturbed
At1325	17	Undisturbed	2	1	2weekdisturbed				1303	8	Control	3	1	2weekundisturbed
At1325	11	Undisturbed	1	1	2weekdisturbed				1303	9	Control	1	1	2weekundisturbed
At1325	18	Undisturbed	1	1	2weekdisturbed				1303	10	Control	2	1	2weekundisturbed
At1325	2	Undisturbed	0	0	2weekdisturbed				1303	11	Control	0	0	2weekundisturbed
At1325	4	Undisturbed	0	0	2weekdisturbed				1303	12	Control	3	1	2weekundisturbed
At1325	6	Undisturbed	0	0	2weekdisturbed				1303	13	Control	2	1	2weekundisturbed
At1325	8	Undisturbed	0	0	2weekdisturbed				1303	14	Control	3	1	2weekundisturbed
At1325	9	Undisturbed	0	0	2weekdisturbed				1303	15	Control	0	0	2weekundisturbed
At1325	10	Undisturbed	0	0	2weekdisturbed				1303	16	Control	2	1	2weekundisturbed
At1325	13	Undisturbed	0	0	2weekdisturbed				1303	17	Control	3	1	2weekundisturbed
At1325	16	Undisturbed	0	0	2weekdisturbed				1303	18	Control	2	1	2weekundisturbed
At1325	19	Undisturbed	0	0	2weekdisturbed				1303	19	Control	3	1	2weekundisturbed
At1325	20	Undisturbed	0	0	2weekdisturbed				1303	20	Control	0	0	2weekundisturbed
At1303	4	Disturbed	3	1	2weekdisturbed				1306	1	Disturbed	2	1	2weekundisturbed
At1303	8	Disturbed	3	1	2weekdisturbed				1306	2	Disturbed	0	0	2weekundisturbed
At1303	9	Disturbed	3	1	2weekdisturbed				1306	3	Disturbed	0	0	2weekundisturbed
At1303	10	Disturbed	3	1	2weekdisturbed				1306	4	Disturbed	3	1	2weekundisturbed
At1303	12	Disturbed	3	1	2weekdisturbed				1306	5	Disturbed	2	1	2weekundisturbed
At1303	16	Disturbed	3	1	2weekdisturbed				1306	6	Disturbed	0	0	2weekundisturbed
At1303	17	Disturbed	3	1	2weekdisturbed				1306	7	Disturbed	0	0	2weekundisturbed
At1303	19	Disturbed	3	1	2weekdisturbed				1306	8	Disturbed	1	1	2weekundisturbed
At1303	20	Disturbed	3	1	2weekdisturbed				1306	9	Disturbed	0	0	2weekundisturbed
At1303	3	Disturbed	2	1	2weekdisturbed				1306	10	Disturbed	2	1	2weekundisturbed
At1303	11	Disturbed	2	1	2weekdisturbed				1306	11	Disturbed	0	0	2weekundisturbed
At1303	15	Disturbed	2	1	2weekdisturbed				1306	12	Disturbed	2	1	2weekundisturbed
At1303	1	Disturbed	0	0	2weekdisturbed				1306	13	Disturbed	2	1	2weekundisturbed
At1303	2	Disturbed	0	0	2weekdisturbed				1306	14	Disturbed	0	0	2weekundisturbed
At1303	5	Disturbed	0	0	2weekdisturbed				1306	15	Disturbed	3	1	2weekundisturbed
At1303	6	Disturbed	0	0	2weekdisturbed				1306	16	Disturbed	2	1	2weekundisturbed
At1303	7	Disturbed	0	0	2weekdisturbed				1306	17	Disturbed	2	1	2weekundisturbed
At1303	13	Disturbed	0	0	2weekdisturbed				1306	18	Disturbed	2	1	2weekundisturbed
At1303	14	Disturbed	0	0	2weekdisturbed				1306	19	Disturbed	2	1	2weekundisturbed
At1303	18	Disturbed	0	0	2weekdisturbed				1306	20	Disturbed	0	0	2weekundisturbed
At1306	1	Disturbed	3	1	2weekdisturbed				1314	1	Disturbed	0	0	2weekundisturbed
At1306	5	Disturbed	3	1	2weekdisturbed				1314	2	Disturbed	2	1	2weekundisturbed
At1306	11	Disturbed	3	1	2weekdisturbed				1314	3	Disturbed	0	0	2weekundisturbed
At1306	12	Disturbed	3	1	2weekdisturbed				1314	4	Disturbed	0	0	2weekundisturbed
At1306	13	Disturbed	3	1	2weekdisturbed				1314	5	Disturbed	2	1	2weekundisturbed
At1306	14	Disturbed	3	1	2weekdisturbed				1314	6	Disturbed	0	0	2weekundisturbed
At1306	17	Disturbed	3	1	2weekdisturbed				1314	7	Disturbed	2	1	2weekundisturbed
At1306	20	Disturbed	3	1	2weekdisturbed				1314	8	Disturbed	2	1	2weekundisturbed
At1306	2	Disturbed	2	1	2weekdisturbed				1314	9	Disturbed	0	0	2weekundisturbed
At1306	3	Disturbed	2	1	2weekdisturbed				1314	10	Disturbed	0	0	2weekundisturbed
At1306	4	Disturbed	2	1	2weekdisturbed				1314	11	Disturbed	2	1	2weekundisturbed
At1306	6	Disturbed	2	1	2weekdisturbed				1314	12	Disturbed	0	0	2weekundisturbed
At1306	7	Disturbed	2	1	2weekdisturbed				1314	13	Disturbed	0	0	2weekundisturbed
At1306	8	Disturbed	2	1	2weekdisturbed				1314	14	Disturbed	3	1	2weekundisturbed
At1306	9	Disturbed	2	1	2weekdisturbed				1314	15	Disturbed	0	0	2weekundisturbed
At1306	10	Disturbed	2	1	2weekdisturbed				1314	16	Disturbed	3	1	2weekundisturbed
At1306	15	Disturbed	2	1	2weekdisturbed				1314	17	Disturbed	3	1	2weekundisturbed
At1306	16	Disturbed	2	1	2weekdisturbed				1314	18	Disturbed	0	0	2weekundisturbed
At1306	18	Disturbed	2	1	2weekdisturbed				1314	19	Disturbed	0	0	2weekundisturbed
At1306	19	Disturbed	2	1	2weekdisturbed				1314	20	Disturbed	1	1	2weekundisturbed
At1314	3	Disturbed	3	1	2weekdisturbed				1319	1	Disturbed	2	1	2weekundisturbed
At1314	4	Disturbed	3	1	2weekdisturbed				1319	2	Disturbed	1	1	2weekundisturbed
At1314	6	Disturbed	3	1	2weekdisturbed				1319	3	Disturbed	3	1	2weekundisturbed
At1314	7	Disturbed	3	1	2weekdisturbed				1319	4	Disturbed	2	1	2weekundisturbed
At1314	9	Disturbed	3	1	2weekdisturbed				1319	5	Disturbed	2	1	2weekundisturbed
At1314	12	Disturbed	3	1	2weekdisturbed				1319	6	Disturbed	1	1	2weekundisturbed
At1314	1	Disturbed	2	1	2weekdisturbed				1319	7	Disturbed	0	0	2weekundisturbed
At1314	2	Disturbed	2	1	2weekdisturbed				1319	8	Disturbed	0	0	2weekundisturbed
At1314	5	Disturbed	2	1	2weekdisturbed				1319	9	Disturbed	0	0	2weekundisturbed
At1314	8	Disturbed	2	1	2weekdisturbed				1319	10	Disturbed	0	0	2weekundisturbed
At1314	10	Disturbed	2	1	2weekdisturbed				1319	11	Disturbed	1	1	2weekundisturbed
At1314	11	Disturbed	2	1	2weekdisturbed				1319	12	Disturbed	0	0	2weekundisturbed
At1314	13	Disturbed	2	1	2weekdisturbed				1319	13	Disturbed	0	0	2weekundisturbed
At1314	14	Disturbed	2	1	2weekdisturbed				1319	14	Disturbed	0	0	2weekundisturbed
At1314	15	Disturbed	2	1	2weekdisturbed				1319	15	Disturbed	0	0	2weekundisturbed
At1314	16	Disturbed	2	1	2weekdisturbed				1319	16	Disturbed	3	1	2weekundisturbed
At1314	18	Disturbed	2	1	2weekdisturbed				1319	17	Disturbed	2	1	2weekundisturbed
At1314	17	Disturbed	0	0	2weekdisturbed				1319	18	Disturbed	2	1	2weekundisturbed
At1314	19	Disturbed	0	0	2weekdisturbed				1319	19	Disturbed	2	1	2weekundisturbed
At1314	20	Disturbed	0	0	2weekdisturbed				1319	20	Disturbed	3	1	2weekundisturbed
At1319	1	Disturbed	3	1	2weekdisturbed				1321	1	Disturbed	0	0	2weekundisturbed
At1319	2	Disturbed	3	1	2weekdisturbed				1321	2	Disturbed	2	1	2weekundisturbed
At1319	3	Disturbed	3	1	2weekdisturbed				1321	3	Disturbed	2	1	2weekundisturbed
At1319	11	Disturbed	3	1	2weekdisturbed				1321	4	Disturbed	1	1	2weekundisturbed
At1319	15	Disturbed	3	1	2weekdisturbed				1321	5	Disturbed	0	0	2weekundisturbed
At1319	16	Disturbed	3	1	2weekdisturbed				1321	6	Disturbed	3	1	2weekundisturbed
At1319	4	Disturbed	2	1	2weekdisturbed				1321	7	Disturbed	3	1	2weekundisturbed
At1319	6	Disturbed	2	1	2weekdisturbed				1321	8	Disturbed	2	1	2weekundisturbed
At1319	8	Disturbed	2	1	2weekdisturbed				1321	9	Disturbed	1	1	2weekundisturbed
At1319	10	Disturbed	2	1	2weekdisturbed				1321	10	Disturbed	0	0	2weekundisturbed
At1319	13	Disturbed	2	1	2weekdisturbed				1321	11	Disturbed	0	0	2weekundisturbed
At1319	14	Disturbed	2	1	2weekdisturbed				1321	12	Disturbed	0	0	2weekundisturbed
At1319	18	Disturbed	2	1	2weekdisturbed				1321	13	Disturbed	1	1	2weekundisturbed
At1319	19	Disturbed	2	1	2weekdisturbed				1321	14	Disturbed	3	1	2weekundisturbed
At1319	20	Disturbed	2	1	2weekdisturbed				1321	15	Disturbed	0	0	2weekundisturbed
At1319	5	Disturbed	0	0	2weekdisturbed				1321	16	Disturbed	0	0	2weekundisturbed
At1319	7	Disturbed	0	0	2weekdisturbed				1321	17	Disturbed	2	1	2weekundisturbed
At1319	9	Disturbed	0	0	2weekdisturbed				1321	18	Disturbed	2	1	2weekundisturbed
At1319	12	Disturbed	0	0	2weekdisturbed				1321	19	Disturbed	0	0	2weekundisturbed
At1319	17	Disturbed	0	0	2weekdisturbed				1321	20	Disturbed	0	0	2weekundisturbed
At1321	4	Disturbed	3	1	2weekdisturbed				1322	1	Disturbed	0	0	2weekundisturbed
At1321	5	Disturbed	3	1	2weekdisturbed				1322	2	Disturbed	0	0	2weekundisturbed
At1321	14	Disturbed	3	1	2weekdisturbed				1322	3	Disturbed	1	1	2weekundisturbed
At1321	6	Disturbed	2	1	2weekdisturbed				1322	4	Disturbed	0	0	2weekundisturbed
At1321	9	Disturbed	2	1	2weekdisturbed				1322	5	Disturbed	3	1	2weekundisturbed
At1321	10	Disturbed	2	1	2weekdisturbed				1322	6	Disturbed	2	1	2weekundisturbed
At1321	12	Disturbed	2	1	2weekdisturbed				1322	7	Disturbed	1	1	2weekundisturbed
At1321	18	Disturbed	2	1	2weekdisturbed				1322	8	Disturbed	1	1	2weekundisturbed
At1321	19	Disturbed	2	1	2weekdisturbed				1322	9	Disturbed	2	1	2weekundisturbed
At1321	1	Disturbed	1	1	2weekdisturbed				1322	10	Disturbed	2	1	2weekundisturbed
At1321	2	Disturbed	1	1	2weekdisturbed				1322	11	Disturbed	3	1	2weekundisturbed
At1321	7	Disturbed	1	1	2weekdisturbed				1322	12	Disturbed	1	1	2weekundisturbed
At1321	13	Disturbed	1	1	2weekdisturbed				1322	13	Disturbed	1	1	2weekundisturbed
At1321	3	Disturbed	0	0	2weekdisturbed				1322	14	Disturbed	1	1	2weekundisturbed
At1321	8	Disturbed	0	0	2weekdisturbed				1322	15	Disturbed	0	0	2weekundisturbed
At1321	11	Disturbed	0	0	2weekdisturbed				1322	16	Disturbed	0	0	2weekundisturbed
At1321	15	Disturbed	0	0	2weekdisturbed				1322	17	Disturbed	0	0	2weekundisturbed
At1321	16	Disturbed	0	0	2weekdisturbed				1322	18	Disturbed	0	0	2weekundisturbed
At1321	17	Disturbed	0	0	2weekdisturbed				1322	19	Disturbed	2	1	2weekundisturbed
At1321	20	Disturbed	0	0	2weekdisturbed				1322	20	Disturbed	0	0	2weekundisturbed
At1322	8	Disturbed	3	1	2weekdisturbed				1325	1	Disturbed	3	1	2weekundisturbed
At1322	9	Disturbed	3	1	2weekdisturbed				1325	2	Disturbed	3	1	2weekundisturbed
At1322	12	Disturbed	3	1	2weekdisturbed				1325	3	Disturbed	2	1	2weekundisturbed
At1322	15	Disturbed	3	1	2weekdisturbed				1325	4	Disturbed	1	1	2weekundisturbed
At1322	1	Disturbed	2	1	2weekdisturbed				1325	5	Disturbed	2	1	2weekundisturbed
At1322	2	Disturbed	2	1	2weekdisturbed				1325	6	Disturbed	1	1	2weekundisturbed
At1322	3	Disturbed	2	1	2weekdisturbed				1325	7	Disturbed	2	1	2weekundisturbed
At1322	6	Disturbed	2	1	2weekdisturbed				1325	8	Disturbed	3	1	2weekundisturbed
At1322	7	Disturbed	2	1	2weekdisturbed				1325	9	Disturbed	0	0	2weekundisturbed
At1322	10	Disturbed	2	1	2weekdisturbed				1325	10	Disturbed	0	0	2weekundisturbed
At1322	13	Disturbed	2	1	2weekdisturbed				1325	11	Disturbed	0	0	2weekundisturbed
At1322	14	Disturbed	2	1	2weekdisturbed				1325	12	Disturbed	1	1	2weekundisturbed
At1322	18	Disturbed	2	1	2weekdisturbed				1325	13	Disturbed	1	1	2weekundisturbed
At1322	11	Disturbed	1	1	2weekdisturbed				1325	14	Disturbed	2	1	2weekundisturbed
At1322	4	Disturbed	0	0	2weekdisturbed				1325	15	Disturbed	2	1	2weekundisturbed
At1322	5	Disturbed	0	0	2weekdisturbed				1325	16	Disturbed	2	1	2weekundisturbed
At1322	16	Disturbed	0	0	2weekdisturbed				1325	17	Disturbed	3	1	2weekundisturbed
At1322	17	Disturbed	0	0	2weekdisturbed				1325	18	Disturbed	2	1	2weekundisturbed
At1322	19	Disturbed	0	0	2weekdisturbed				1325	19	Disturbed	1	1	2weekundisturbed
At1322	20	Disturbed	0	0	2weekdisturbed				1325	20	Disturbed	0	0	2weekundisturbed
At1325	1	Disturbed	3	1	2weekdisturbed				1303	1	Disturbed	3	1	2weekundisturbed
At1325	2	Disturbed	3	1	2weekdisturbed				1303	2	Disturbed	3	1	2weekundisturbed
At1325	3	Disturbed	3	1	2weekdisturbed				1303	3	Disturbed	2	1	2weekundisturbed
At1325	5	Disturbed	3	1	2weekdisturbed				1303	4	Disturbed	3	1	2weekundisturbed
At1325	8	Disturbed	3	1	2weekdisturbed				1303	5	Disturbed	0	0	2weekundisturbed
At1325	9	Disturbed	3	1	2weekdisturbed				1303	6	Disturbed	3	1	2weekundisturbed
At1325	13	Disturbed	3	1	2weekdisturbed				1303	7	Disturbed	0	0	2weekundisturbed
At1325	14	Disturbed	3	1	2weekdisturbed				1303	8	Disturbed	1	1	2weekundisturbed
At1325	15	Disturbed	3	1	2weekdisturbed				1303	9	Disturbed	2	1	2weekundisturbed
At1325	17	Disturbed	3	1	2weekdisturbed				1303	10	Disturbed	0	0	2weekundisturbed
At1325	18	Disturbed	3	1	2weekdisturbed				1303	11	Disturbed	0	0	2weekundisturbed
At1325	19	Disturbed	3	1	2weekdisturbed				1303	12	Disturbed	1	1	2weekundisturbed
At1325	4	Disturbed	2	1	2weekdisturbed				1303	13	Disturbed	2	1	2weekundisturbed
At1325	6	Disturbed	2	1	2weekdisturbed				1303	14	Disturbed	3	1	2weekundisturbed
At1325	7	Disturbed	2	1	2weekdisturbed				1303	15	Disturbed	0	0	2weekundisturbed
At1325	10	Disturbed	2	1	2weekdisturbed				1303	16	Disturbed	2	1	2weekundisturbed
At1325	11	Disturbed	2	1	2weekdisturbed				1303	17	Disturbed	0	0	2weekundisturbed
At1325	20	Disturbed	2	1	2weekdisturbed				1303	18	Disturbed	2	1	2weekundisturbed
At1325	12	Disturbed	0	0	2weekdisturbed				1303	19	Disturbed	1	1	2weekundisturbed
At1325	16	Disturbed	0	0	2weekdisturbed				1303	20	Disturbed	2	1	2weekundisturbed
